# Supplementary material for: A fungal endophyte induces local cell wall–mediated resistance in wheat roots against take-all disease
Source: Front Plant Sci. 2024 Sep 18;15:1444271. doi: 10.3389/fpls.2024.1444271 (PMC11444982; doi:10.3389/fpls.2024.1444271)
Supplement: Supplementary file 2 [file Table2.xlsx]

## Sheet: Table S1
Table S1. Summary statistics and ANOVA analysis of the average colony diameter of G. hyphopodioides and G. tritici after 4 days of growth when plated as single or dual colonies compared to G. hyphopodioides vs. G. tritici confrontation assays. Based on a single experiment with four biological replicates per treatment. d.f.=degrees of freedom, s.s.=sums of squares, m.s. = mean squares.
Colony type	Mean colony diameter (mm)	Standard deviation		Standard error
Gh single	38.75	0.96		0.48
Gt single	39.25	2.63		1.32
Gh dual	38	2.16		1.08
Gt dual	38.25	2.22		1.11
Gh confrontation	39.5	1.29		0.65
Gt confrontation	38.75	0.96		0.48
Source of variation	d.f.	s.s.	m.s.	F value	p value
Colony type	5	6.5	1.3	0.39	0.85
Residual	18	60	3.33
Total	23	66.5

## Sheet: Table S2
Table S2. Summary statistics and ANOVA results of the average colony diameter of G. tritici (mm) after 6 days of growth in a sandwich plate bioassay. Based on two experimental replicates with three biological replicates per treatment. Data were combined prior to analysis. d.f.=degrees of freedom, s.s.=sums of squares, m.s. = mean squares.
Treatment
Bottom	Top	Mean	Standard deviation	Standard error
Control	G. tritici	54.38	1.56	0.64
G. tritici	G. tritici	55.36	1.98	0.81
G. hyphopodioides	G. tritici	54.96	1.33	0.54
ANOVA: Average colony diameter of G. tritici (mm)
Source of variation	d.f.	s.s.	m.s.	F value	p value
Experiment	1	13.87	13.87	7.31
Treatment	2	2.88	1.44	0.76	0.48
Residual	14	26.54	1.9
Total	17	43.3

## Sheet: Table S3
Table S3. Full lists of DEGs in G. tritici (Gt) infected or G. hyphopodioides (Gh) colonised roots compared to the uninoculated controls. Data are arranged by fungal species and timepoint. DEGs are listed in order of corresponding Log2FC.
Wheat - vs. Wheat + Gh, 2 dpi								Wheat - vs. Wheat + Gh, 4 dpi								Wheat - vs. Wheat + Gh, 5 dpi								Wheat - vs. Wheat + Gt, 2 dpi								Wheat - vs. Wheat + Gt, 4 dpi								Wheat - vs. Wheat + Gt, 5 dpi
Gene ID	baseMean	Log2FC	lfcSE	stat	pvalue	padj	sig	Gene ID	baseMean	Log2FC	lfcSE	stat	pvalue	padj	sig	Gene ID	baseMean	Log2FC	lfcSE	stat	pvalue	padj	sig	Gene ID	baseMean	Log2FC	lfcSE	stat	pvalue	padj	sig	Gene ID	baseMean	Log2FC	lfcSE	stat	pvalue	padj	sig	Gene ID	baseMean	Log2FC	lfcSE	stat	pvalue	padj	sig
TraesCS2B02G060800	185.635	-27.5231	4.4398	-5.97393	2.32e-09	7.99e-06	FDR<0.05	TraesCS2D02G557500	71.1126	-24.2376	3.14185	-7.39614	1.4e-13	8.89e-11	FDR<0.05	TraesCS6A02G163100	148.646	-24.1242	4.03354	-5.73297	9.87e-09	4.69e-07	FDR<0.05	TraesCSU02G023800	10.9703	-6.82449	1.43915	-4.04718	5.18e-05	0.0484794	FDR<0.05	TraesCS2B02G586600	61.8644	-23.3239	2.63107	-8.48471	2.16e-17	2.38e-14	FDR<0.05	TraesCS4D02G007200	55.3938	-24.5049	4.00353	-5.87103	4.33e-09	1.42e-06	FDR<0.05
TraesCS3B02G068400	31.399	-27.4175	3.73636	-7.07036	1.55e-12	1.4e-08	FDR<0.05	TraesCS2A02G215700	32.0115	-22.7128	4.13755	-5.24773	1.54e-07	2.26e-05	FDR<0.05	TraesCS3B02G550200	124.963	-23.9048	2.51533	-9.10609	8.54e-20	3.97e-17	FDR<0.05	TraesCS6A02G333900	223.711	-4.02768	0.741368	-4.08391	4.43e-05	0.0425328	FDR<0.05	TraesCS2D02G153500	31.6796	-23.022	3.23214	-6.81345	9.53e-12	4.93e-09	FDR<0.05	TraesCS4D02G325600	95.1856	-22.5405	3.80402	-5.66256	1.49e-08	4.19e-06	FDR<0.05
TraesCS6D02G370800	317.446	-27.3017	3.24492	-8.10551	5.25e-16	9.52e-12	FDR<0.05	TraesCS7D02G339400	22.6037	-22.7053	4.5442	-4.77648	1.78e-06	0.000194136	FDR<0.05	TraesCS2A02G049900	236.381	-23.7392	3.88627	-5.85116	4.88e-09	2.49e-07	FDR<0.05	TraesCS5A02G529400	155.831	-3.05762	0.483983	-4.25142	2.12e-05	0.0240827	FDR<0.05	TraesCS7D02G339400	22.6037	-22.514	4.27367	-5.03407	4.8e-07	8.36e-05	FDR<0.05	TraesCS7B02G443100	15.0647	-22.276	3.41815	-6.22443	4.83e-10	1.93e-07	FDR<0.05
TraesCS4D02G007200	55.3938	-27.1439	4.25613	-6.14265	8.12e-10	3.27e-06	FDR<0.05	TraesCSU02G015100	90.1509	-22.6244	3.01115	-7.18145	6.9e-13	3.7e-10	FDR<0.05	TraesCS2D02G049200	288.629	-23.5747	3.93134	-5.74223	9.34e-09	4.48e-07	FDR<0.05	TraesCS3A02G299000	928.262	2.59566	0.381114	4.18684	2.83e-05	0.03093	FDR<0.05	TraesCS2D02G153400	22.1443	-22.3072	3.29587	-6.46483	1.01e-10	4.44e-08	FDR<0.05	TraesCS2B02G060800	185.635	-22.261	4.17572	-5.09157	3.55e-07	6.88e-05	FDR<0.05
TraesCS2D02G049200	288.629	-27.0952	3.93102	-6.63827	3.17e-11	1.92e-07	FDR<0.05	TraesCS7A02G331200	20.3433	-22.2087	4.47807	-4.73613	2.18e-06	0.000230828	FDR<0.05	TraesCS2B02G060800	185.635	-22.5178	4.44064	-4.84565	1.26e-06	3.64e-05	FDR<0.05	TraesCS3D02G302700	466.063	3.35066	0.449997	5.22372	1.75e-07	0.000377695	FDR<0.05	TraesCS5A02G502100	26.2111	-22.0768	2.93178	-7.18909	6.52e-13	4.16e-10	FDR<0.05	TraesCS2D02G081000	12.789	-20.183	3.53907	-5.42036	5.95e-08	1.44e-05	FDR<0.05
TraesCS5A02G552400	194.638	-26.7595	2.97988	-8.64448	5.4e-18	1.96e-13	FDR<0.05	TraesCS5A02G502100	26.2111	-22.1968	3.12598	-6.78086	1.19e-11	4.95e-09	FDR<0.05	TraesCS4D02G007200	55.3938	-21.8196	4.25831	-4.88916	1.01e-06	3e-05	FDR<0.05	TraesCS1A02G295600	417.549	3.36084	0.555451	4.25032	2.13e-05	0.0240827	FDR<0.05	TraesCS7A02G331200	20.3433	-22.0532	4.21124	-4.9993	5.75e-07	9.84e-05	FDR<0.05	TraesCS6D02G100500	7.72288	-19.3949	3.13786	-5.86225	4.57e-09	1.48e-06	FDR<0.05
TraesCS6B02G425200	236.307	-26.748	3.95359	-6.51255	7.39e-11	3.83e-07	FDR<0.05	TraesCS2D02G153500	31.6796	-21.9895	3.4431	-6.09611	1.09e-09	2.7e-07	FDR<0.05	TraesCS3B02G068400	31.399	-21.7162	3.73808	-5.54195	2.99e-08	1.27e-06	FDR<0.05	TraesCSU02G172100	335.388	3.61066	0.644566	4.05025	5.12e-05	0.0484794	FDR<0.05	TraesCS7B02G242900	14.8193	-21.2668	3.67143	-5.52015	3.39e-08	7.86e-06	FDR<0.05	TraesCS4D02G206500	26.3402	-17.4896	4.11139	-4.01072	6.05e-05	0.00584734	FDR<0.05
TraesCS2A02G049900	236.381	-26.5425	3.88589	-6.57316	4.93e-11	2.75e-07	FDR<0.05	TraesCS2D02G221300	28.5552	-21.5477	3.07061	-6.69171	2.21e-11	8.69e-09	FDR<0.05	TraesCS7B02G443100	15.0647	-21.0773	3.63956	-5.51641	3.46e-08	1.45e-06	FDR<0.05	TraesCS2A02G350800	392.866	3.86811	0.652322	4.39678	1.1e-05	0.0150178	FDR<0.05	TraesCS4A02G367300	39.8172	-9.35172	1.42942	-5.84272	5.14e-09	1.45e-06	FDR<0.05	TraesCS2D02G153500	31.6796	-17.1975	3.32333	-4.87387	1.09e-06	0.000178643	FDR<0.05
TraesCS6A02G163100	148.646	-25.8852	4.03329	-6.16996	6.83e-10	2.91e-06	FDR<0.05	TraesCS2D02G153400	22.1443	-21.5043	3.5103	-5.84118	5.18e-09	1.11e-06	FDR<0.05	TraesCS4B02G328500	142.51	-20.6922	4.34324	-4.53399	5.79e-06	0.00013841	FDR<0.05	TraesCS3B02G522000	643.366	3.93981	0.688464	4.27009	1.95e-05	0.0233557	FDR<0.05	TraesCS2A02G051700	25.463	-8.37714	1.52479	-4.83813	1.31e-06	0.000203354	FDR<0.05	TraesCSU02G015100	90.1509	-14.574	2.96532	-4.57759	4.7e-06	0.000645693	FDR<0.05
TraesCS4B02G328500	142.51	-25.0412	4.3429	-5.53576	3.1e-08	7.74e-05	FDR<0.05	TraesCS7B02G242900	14.8193	-20.8902	3.90695	-5.09098	3.56e-07	4.73e-05	FDR<0.05	TraesCS3D02G323400	28.7752	-20.2921	3.03687	-6.35264	2.12e-10	1.46e-08	FDR<0.05	TraesCS6A02G267700	427.416	4.11103	0.728823	4.26857	1.97e-05	0.0233557	FDR<0.05	TraesCS7B02G467200	484.362	-8.1723	1.72477	-4.1584	3.2e-05	0.00336066	FDR<0.05	TraesCS1D02G289700	385.711	-9.86361	2.54294	-3.48558	0.000491072	0.0353104	FDR<0.05
TraesCS4D02G325600	95.1856	-24.5256	4.04667	-5.81356	6.12e-09	1.77e-05	FDR<0.05	TraesCS5B02G186400	7.71384	-20.5945	3.39399	-5.77328	7.77e-09	1.62e-06	FDR<0.05	TraesCS5A02G500300	23.0196	-20.0105	3.29077	-5.77691	7.61e-09	3.72e-07	FDR<0.05	TraesCS4B02G378300	715.287	4.15371	0.725163	4.34897	1.37e-05	0.0176752	FDR<0.05	TraesCS5A02G532200	93.2004	-7.94241	1.79296	-3.87203	0.000107934	0.00941024	FDR<0.05	TraesCS6B02G364600	318.791	-7.18367	0.8677	-7.12651	1.03e-12	6.22e-10	FDR<0.05
TraesCS5A02G500300	23.0196	-23.7347	3.28338	-6.92417	4.39e-12	3.18e-08	FDR<0.05	TraesCS1A02G047400	22.7402	-20.2488	3.66136	-5.25728	1.46e-07	2.16e-05	FDR<0.05	TraesCS6A02G163200	11.2519	-19.9193	6.35669	-2.97627	0.00291775	0.0308368	FDR<0.05	TraesCS5A02G004500	748.347	4.18273	0.725904	4.3845	1.16e-05	0.015301	FDR<0.05	TraesCS6D02G313100	320.578	-7.91418	0.927486	-7.45475	9e-14	6.75e-11	FDR<0.05	TraesCS7B02G023600	12.8746	-7.13279	1.54175	-3.9778	6.96e-05	0.00660726	FDR<0.05
TraesCS2B02G510300	16.7843	-23.0164	3.09981	-7.10249	1.23e-12	1.27e-08	FDR<0.05	TraesCS4D02G206500	26.3402	-18.0987	4.36087	-3.92093	8.82e-05	0.0057754	FDR<0.05	TraesCS1A02G047400	22.7402	-19.5166	3.65725	-5.063	4.13e-07	1.36e-05	FDR<0.05	TraesCS7B02G093400	43.158	4.71893	0.846249	4.39461	1.11e-05	0.0150178	FDR<0.05	TraesCS1B02G277000	11.6578	-7.87237	1.41255	-4.86521	1.14e-06	0.000179845	FDR<0.05	TraesCS6A02G333900	223.711	-6.7086	0.779888	-7.31976	2.48e-13	1.65e-10	FDR<0.05
TraesCS2D02G418300	6.26377	-22.7555	3.08809	-7.04496	1.86e-12	1.49e-08	FDR<0.05	TraesCS2D02G081900	24.7248	-17.416	2.43678	-6.73676	1.62e-11	6.49e-09	FDR<0.05	TraesCS4D02G325600	95.1856	-19.4987	4.04752	-4.57038	4.87e-06	0.000118811	FDR<0.05	TraesCSU02G116400	640.575	4.75409	0.871194	4.30912	1.64e-05	0.0208021	FDR<0.05	TraesCS6D02G035800	20.4	-7.41135	1.34492	-4.76708	1.87e-06	0.000280442	FDR<0.05	TraesCS6D02G313100	320.578	-6.58035	0.885989	-6.29845	3.01e-10	1.22e-07	FDR<0.05
TraesCS6D02G260500	15.5299	-22.7401	3.60746	-6.02644	1.68e-09	6.07e-06	FDR<0.05	TraesCS6D02G100500	7.72288	-17.1962	3.39414	-4.77182	1.83e-06	0.000198394	FDR<0.05	TraesCS2D02G418300	6.26377	-19.3942	3.09414	-5.94484	2.77e-09	1.48e-07	FDR<0.05	TraesCS1D02G282100	93.521	4.80684	0.910389	4.18155	2.9e-05	0.031179	FDR<0.05	TraesCS7D02G530700	3308.66	-6.85364	1.49677	-3.91086	9.2e-05	0.00815371	FDR<0.05	TraesCS6B02G044300	25.4623	-6.44292	1.52356	-3.5725	0.000353588	0.0269202	FDR<0.05
TraesCS2B02G097400	20.2743	-22.6074	3.71208	-5.82083	5.86e-09	1.77e-05	FDR<0.05	TraesCS7D02G530700	3308.66	-10.4379	1.6102	-5.86135	4.59e-09	9.99e-07	FDR<0.05	TraesCS2D02G081000	12.789	-18.4156	3.76633	-4.62402	3.76e-06	9.53e-05	FDR<0.05	TraesCS5B02G442600	793.374	4.93198	0.973206	4.04024	5.34e-05	0.0492872	FDR<0.05	TraesCS6A02G333900	223.711	-6.83967	0.783795	-7.45051	9.3e-14	6.86e-11	FDR<0.05	TraesCS4D02G079500	17.2194	-6.42341	1.52476	-3.55689	0.000375275	0.0282157	FDR<0.05
TraesCS2D02G081000	12.789	-22.3885	3.75814	-5.69125	1.26e-08	3.26e-05	FDR<0.05	TraesCS7B02G467200	484.362	-9.48876	1.86111	-4.56112	5.09e-06	0.000487817	FDR<0.05	TraesCS2B02G510300	16.7843	-18.1063	3.11498	-5.49161	3.98e-08	1.64e-06	FDR<0.05	TraesCS2D02G543500	147.04	4.96557	0.856239	4.63138	3.63e-06	0.00573695	FDR<0.05	TraesCS6B02G364600	318.791	-6.8278	0.860661	-6.7713	1.28e-11	6.55e-09	FDR<0.05	ENSRNA050015611	5.38689	-6.15838	1.34814	-3.82631	0.000130081	0.0115826	FDR<0.05
TraesCS3D02G050100	15.4018	-18.9334	2.37177	-7.56118	3.99e-14	4.82e-10	FDR<0.05	TraesCS5B02G265500	1043.64	-9.41429	1.37479	-6.1204	9.33e-10	2.38e-07	FDR<0.05	TraesCS3A02G386200	43.5219	-17.6497	2.785	-5.97835	2.25e-09	1.23e-07	FDR<0.05	TraesCS2B02G445300	3122.6	5.07848	0.861523	4.73403	2.2e-06	0.00355532	FDR<0.05	TraesCS1B02G350800	71.8191	-6.7812	1.19205	-4.84978	1.24e-06	0.000193266	FDR<0.05	TraesCS1B02G350800	71.8191	-5.81877	1.17479	-4.10182	4.1e-05	0.00427493	FDR<0.05
TraesCS1D02G376700	4.62675	-15.9203	2.54535	-5.86178	4.58e-09	1.44e-05	FDR<0.05	TraesCS2D02G332400	45.3771	-9.05898	1.89628	-4.24988	2.14e-05	0.00170546	FDR<0.05	TraesCS6D02G100500	7.72288	-17.0953	3.3409	-4.81766	1.45e-06	4.11e-05	FDR<0.05	TraesCS5A02G321000	29.8966	5.16577	0.948355	4.39263	1.12e-05	0.0150178	FDR<0.05	TraesCS6B02G044400	60.0322	-6.74756	1.17169	-4.90535	9.33e-07	0.000150506	FDR<0.05	ENSRNA050015675	55.1846	-5.78567	1.01711	-4.70515	2.54e-06	0.0003791	FDR<0.05
TraesCS7D02G204700	3.61347	-15.8017	3.25687	-4.54477	5.5e-06	0.00781598	FDR<0.05	TraesCS7D02G226700	54.122	-8.84951	2.22048	-3.53506	0.000407685	0.0212583	FDR<0.05	TraesCS2D02G221300	28.5552	-16.5093	3.17715	-4.88149	1.05e-06	3.11e-05	FDR<0.05	TraesCS4A02G498000	2429.43	5.33859	1.04367	4.15705	3.22e-05	0.0336959	FDR<0.05	TraesCS5B02G265500	1043.64	-6.58001	1.25993	-4.42883	9.47e-06	0.0011591	FDR<0.05	TraesCS1A02G338400	4.47937	-5.58709	1.31026	-3.50092	0.000463662	0.0337073	FDR<0.05
TraesCS5D02G393200	2954.03	-5.47929	0.903458	-4.95794	7.12e-07	0.00125945	FDR<0.05	TraesCS1B02G293100	52.8574	-8.80909	1.87307	-4.16913	3.06e-05	0.00233278	FDR<0.05	TraesCS4D02G206500	26.3402	-16.3911	4.36764	-3.52389	0.000425265	0.00591958	FDR<0.05	TraesCS7B02G243100	234.9	5.34161	0.81022	5.35856	8.39e-08	0.000192328	FDR<0.05	TraesCS1A02G266000	130.968	-6.33081	1.09185	-4.88234	1.05e-06	0.000167994	FDR<0.05	TraesCS7B02G384900	11.0888	-5.44502	1.29293	-3.43793	0.000586169	0.0410488	FDR<0.05
TraesCS5A02G383800	3454.46	-5.27806	0.94283	-4.53747	5.69e-06	0.00793578	FDR<0.05	TraesCS1D02G209800	52.129	-8.43659	1.91385	-3.88567	0.000102047	0.00655705	FDR<0.05	TraesCS2D02G153500	31.6796	-15.329	3.52884	-4.06055	4.9e-05	0.000914117	FDR<0.05	TraesCS1D02G259700	35.5864	5.5884	1.12129	4.09208	4.28e-05	0.0416248	FDR<0.05	TraesCS6A02G030800	206.386	-6.30539	0.807943	-6.56653	5.15e-11	2.36e-08	FDR<0.05	TraesCS4A02G367300	39.8172	-5.17456	1.17877	-3.54146	0.000397912	0.029641	FDR<0.05
TraesCS1A02G314800	88.1822	-5.24294	0.744973	-5.69543	1.23e-08	3.26e-05	FDR<0.05	TraesCS7A02G254700	37.0801	-8.28217	1.92388	-3.78516	0.000153613	0.0092782	FDR<0.05	TraesCSU02G015100	90.1509	-14.7934	3.14519	-4.38554	1.16e-05	0.00025335	FDR<0.05	TraesCS5D02G012000	1407.43	5.60439	0.830186	5.54621	2.92e-08	7.98e-05	FDR<0.05	TraesCS5A02G523600	5.07768	-6.29791	1.27546	-4.15373	3.27e-05	0.00341435	FDR<0.05	TraesCS6A02G030700	24.763	-5.1	1.09382	-3.74833	0.000178018	0.0149045	FDR<0.05
TraesCS5B02G218600	668.847	-4.79666	0.698497	-5.43547	5.47e-08	0.000132042	FDR<0.05	TraesCS4D02G079500	17.2194	-8.23966	1.64608	-4.39813	1.09e-05	0.00094776	FDR<0.05	TraesCS2B02G097400	20.2743	-14.7539	3.82069	-3.59985	0.000318402	0.00461266	FDR<0.05	TraesCS5B02G045100	389.423	5.68239	1.02726	4.55815	5.16e-06	0.00764133	FDR<0.05	TraesCS6B02G044300	25.4623	-6.27894	1.48717	-3.54966	0.000385736	0.0276785	FDR<0.05	TraesCS6A02G365400	2.71509	-4.77681	1.08791	-3.47161	0.000517338	0.0368337	FDR<0.05
TraesCS5A02G391000	239.949	-4.62335	0.833026	-4.34963	1.36e-05	0.0173405	FDR<0.05	TraesCS5A02G532200	93.2004	-8.14384	1.93605	-3.6899	0.000224338	0.0128436	FDR<0.05	TraesCS3A02G480000	565.01	-9.81636	1.32686	-6.64453	3.04e-11	2.57e-09	FDR<0.05	TraesCSU02G008700	834.058	5.73235	1.03197	4.58576	4.52e-06	0.00684038	FDR<0.05	TraesCS1A02G003800	8.22	-6.22518	1.25032	-4.17906	2.93e-05	0.00310773	FDR<0.05	TraesCS2D02G563400	8.27553	-4.76958	1.1006	-3.42504	0.000614707	0.0428732	FDR<0.05
TraesCS1D02G315200	197.151	-4.41757	0.673492	-5.07441	3.89e-07	0.000722398	FDR<0.05	TraesCS5A02G265800	135.423	-7.97688	1.72137	-4.05309	5.05e-05	0.0035952	FDR<0.05	TraesCS3A02G513900	111.639	-9.66915	1.49298	-5.8066	6.38e-09	3.18e-07	FDR<0.05	TraesCS3D02G232700	8.82894	5.73915	1.12418	4.21565	2.49e-05	0.0276591	FDR<0.05	TraesCS1D02G366700	31.7161	-6.20696	1.37551	-3.78548	0.000153414	0.0127719	FDR<0.05	TraesCS1D02G340600	378.676	-4.68918	0.627745	-5.87688	4.18e-09	1.38e-06	FDR<0.05
TraesCS5B02G218200	127.091	-3.79272	0.6378	-4.37868	1.19e-05	0.015454	FDR<0.05	TraesCS2D02G149900	144.446	-7.67292	1.64893	-4.04682	5.19e-05	0.00367485	FDR<0.05	TraesCS6A02G333900	223.711	-9.33036	1.25292	-6.64875	2.96e-11	2.5e-09	FDR<0.05	TraesCS5B02G442700	130.663	5.80788	1.17414	4.09481	4.23e-05	0.0416248	FDR<0.05	TraesCS4B02G367800	25.8261	-6.13491	1.36765	-3.75454	0.000173657	0.0142315	FDR<0.05	TraesCS7A02G162300	22.286	-4.64486	0.782752	-4.65647	3.22e-06	0.000465382	FDR<0.05
TraesCS4D02G225400	301.242	-3.76445	0.576981	-4.79124	1.66e-06	0.00266978	FDR<0.05	TraesCS1D02G317700	21.0528	-7.58905	1.77907	-3.70366	0.000212515	0.0122636	FDR<0.05	TraesCS6B02G364600	318.791	-9.32111	1.18686	-7.01102	2.37e-12	2.54e-10	FDR<0.05	TraesCS5A02G090600	7599.73	5.96464	0.777089	6.38877	1.67e-10	1.08e-06	FDR<0.05	TraesCS4D02G079500	17.2194	-5.90227	1.3813	-3.54902	0.000386668	0.0276981	FDR<0.05	TraesCS5B02G009600	386.334	-4.48701	0.939273	-3.71246	0.000205252	0.0169246	FDR<0.05
TraesCS1D02G288200	95.885	-3.751	0.60497	-4.54732	5.43e-06	0.00781598	FDR<0.05	TraesCS7B02G250700	13.8376	-7.55692	1.59787	-4.10355	4.07e-05	0.00299688	FDR<0.05	TraesCS6D02G313100	320.578	-9.21811	1.24381	-6.60719	3.92e-11	3.21e-09	FDR<0.05	TraesCS7A02G021600	21.832	6.02378	1.20764	4.15998	3.18e-05	0.0336959	FDR<0.05	TraesCS1A02G338400	4.47937	-5.70603	1.31149	-3.5883	0.000332845	0.0246892	FDR<0.05	TraesCS5D02G227000	9.27521	-4.26456	0.853536	-3.82475	0.000130907	0.0116276	FDR<0.05
TraesCS4D02G195100	1550.65	-3.60843	0.571651	-4.56297	5.04e-06	0.00761564	FDR<0.05	TraesCS1B02G330400	17.864	-7.54267	1.8612	-3.5153	0.000439252	0.0225794	FDR<0.05	TraesCS2B02G433200	645.937	-9.21547	1.25863	-6.52729	6.7e-11	5.23e-09	FDR<0.05	TraesCSU02G009100	1625.41	6.02866	0.905406	5.55404	2.79e-08	7.94e-05	FDR<0.05	TraesCS4A02G484600	175.378	-5.48533	0.958237	-4.68081	2.86e-06	0.000406386	FDR<0.05	TraesCS1A02G167700	31.7796	-4.17241	0.88405	-3.5885	0.000332588	0.0255902	FDR<0.05
TraesCS4B02G224800	139.904	-3.56337	0.475258	-5.39365	6.9e-08	0.000156379	FDR<0.05	TraesCS6D02G033800	12.4964	-7.48201	1.95827	-3.31006	0.000932747	0.0425459	FDR<0.05	TraesCS7B02G385400	346.806	-9.16549	1.32566	-6.15955	7.3e-10	4.45e-08	FDR<0.05	TraesCS5D02G012300	1495.96	6.03836	0.832593	6.05141	1.44e-09	5.67e-06	FDR<0.05	TraesCS1B02G310700	4.59145	-5.32408	1.20448	-3.58999	0.000330689	0.0245646	FDR<0.05	TraesCS5D02G506100	390.039	-4.17217	0.5839	-5.43272	5.55e-08	1.36e-05	FDR<0.05
TraesCS5D02G355500	72.7117	-3.53052	0.51976	-4.86862	1.12e-06	0.00189426	FDR<0.05	TraesCS2B02G351900	49.6287	-7.41201	1.92312	-3.33417	0.000855539	0.0394965	FDR<0.05	TraesCS6A02G250300	199.311	-8.58348	1.4618	-5.18777	2.13e-07	7.46e-06	FDR<0.05	TraesCS3D02G437300	10.9666	6.10117	1.19067	4.2843	1.83e-05	0.0228577	FDR<0.05	TraesCS4A02G383300	120.598	-5.20331	1.10307	-3.81054	0.000138666	0.0116966	FDR<0.05	TraesCS6A02G030900	57.9514	-4.13651	0.762334	-4.11435	3.88e-05	0.00406966	FDR<0.05
TraesCS5D02G096400	191.443	-3.48886	0.566676	-4.39203	1.12e-05	0.0147987	FDR<0.05	TraesCS1A02G253500	12.5102	-7.14123	1.8333	-3.34982	0.000808649	0.0377404	FDR<0.05	TraesCS7B02G374300	145.669	-8.57017	1.22734	-6.16794	6.92e-10	4.25e-08	FDR<0.05	TraesCS2B02G040600	3655.51	6.10235	0.865871	5.89273	3.8e-09	1.35e-05	FDR<0.05	TraesCS6A02G030700	24.763	-5.19242	1.15531	-3.62882	0.000284715	0.021548	FDR<0.05	TraesCS6A02G030800	206.386	-4.13424	0.772316	-4.05823	4.94e-05	0.00501934	FDR<0.05
TraesCS2B02G182300	1111.01	-3.42361	0.587008	-4.12875	3.65e-05	0.0433388	FDR<0.05	TraesCS1A02G370600	8.81687	-7.10426	1.71856	-3.55196	0.000382377	0.0201855	FDR<0.05	TraesCS2D02G099900	213.666	-8.49192	1.35903	-5.51268	3.53e-08	1.48e-06	FDR<0.05	TraesCS2A02G541900	151.388	6.13335	1.11455	4.60575	4.11e-06	0.00634996	FDR<0.05	TraesCS4B02G282700	16.5656	-4.99174	1.07532	-3.71213	0.000205524	0.0164675	FDR<0.05	TraesCS1D02G444100	152.881	-4.13199	0.683922	-4.57946	4.66e-06	0.000642364	FDR<0.05
TraesCS6A02G292400	104.203	-3.39814	0.564844	-4.24567	2.18e-05	0.0267735	FDR<0.05	TraesCS2B02G516100	246.176	-6.74938	1.253	-4.58849	4.46e-06	0.000435525	FDR<0.05	TraesCS7B02G023500	39.2208	-8.27705	1.55911	-4.66743	3.05e-06	7.91e-05	FDR<0.05	TraesCSU02G009000	1375.12	6.19218	0.955947	5.43145	5.59e-08	0.000136993	FDR<0.05	TraesCS2B02G516100	246.176	-4.99121	1.10227	-3.62088	0.0002936	0.0221224	FDR<0.05	ENSRNA050013853	58.1476	-4.0434	0.808925	-3.76228	0.000168368	0.0142574	FDR<0.05
TraesCS1D02G315000	116.717	-3.34345	0.525136	-4.46257	8.1e-06	0.0110749	FDR<0.05	TraesCS2A02G534900	3.70018	-6.48916	1.65213	-3.32248	0.000892219	0.0409135	FDR<0.05	TraesCS1B02G350800	71.8191	-8.10876	1.51295	-4.69861	2.62e-06	6.92e-05	FDR<0.05	TraesCS5A02G004700	1645.78	6.25984	1.02944	5.10942	3.23e-07	0.000668559	FDR<0.05	TraesCS5D02G506100	390.039	-4.90954	0.588012	-6.64874	2.96e-11	1.42e-08	FDR<0.05	TraesCS5B02G009500	179.756	-3.89327	0.811274	-3.56633	0.000362017	0.0273608	FDR<0.05
TraesCS2D02G456900	246.07	-3.27932	0.384374	-5.92996	3.03e-09	9.98e-06	FDR<0.05	TraesCS6D02G015100	14.1616	-6.46962	1.48701	-3.67826	0.000234827	0.0133702	FDR<0.05	TraesCS6D02G035000	65.3134	-8.01918	1.10145	-6.37269	1.86e-10	1.3e-08	FDR<0.05	TraesCS2D02G543000	153.199	6.35897	1.21967	4.3938	1.11e-05	0.0150178	FDR<0.05	TraesCS4D02G331500	7.90451	-4.87151	1.14837	-3.37132	0.000748091	0.0484527	FDR<0.05	TraesCS7B02G354900	51.8389	-3.721	0.719013	-3.78435	0.00015411	0.0132718	FDR<0.05
TraesCS2B02G478700	164.085	-2.91046	0.429252	-4.45067	8.56e-06	0.0114895	FDR<0.05	TraesCS4D02G073800	8.77378	-6.42884	1.64738	-3.29543	0.000982695	0.0445702	FDR<0.05	TraesCS7D02G442500	70.1071	-8.00421	1.20982	-5.78948	7.06e-09	3.47e-07	FDR<0.05	TraesCS5A02G004900	1391.79	6.37172	1.30602	4.11303	3.9e-05	0.0402183	FDR<0.05	TraesCS2B02G600200	1470.24	-4.68699	0.981181	-3.7577	0.000171479	0.01407	FDR<0.05	TraesCS2B02G125300	1656.86	-3.68592	0.667456	-4.02411	5.72e-05	0.00560915	FDR<0.05
TraesCS6B02G288500	318.479	-2.66456	0.273915	-6.0769	1.23e-09	4.67e-06	FDR<0.05	TraesCS1B02G277000	11.6578	-6.36751	1.52132	-3.5282	0.0004184	0.0217233	FDR<0.05	TraesCS6B02G044400	60.0322	-7.92987	1.49539	-4.63416	3.58e-06	9.15e-05	FDR<0.05	TraesCS2D02G030100	224.376	6.44982	1.12196	4.85741	1.19e-06	0.00211319	FDR<0.05	TraesCS2D02G324400	7.61135	-4.63123	0.907219	-4.00259	6.27e-05	0.00594042	FDR<0.05	TraesCS4B02G028000	22.9603	-3.57487	0.568051	-4.53282	5.82e-06	0.000785555	FDR<0.05
TraesCS6A02G261100	479.521	-2.44169	0.268492	-5.36956	7.89e-08	0.000173352	FDR<0.05	TraesCS2D02G324400	7.61135	-6.24038	1.21917	-4.29832	1.72e-05	0.00140787	FDR<0.05	TraesCS1D02G444100	152.881	-7.85968	1.2134	-5.65329	1.57e-08	7.14e-07	FDR<0.05	TraesCS7D02G113900	222.378	6.52979	1.34858	4.10046	4.12e-05	0.0412767	FDR<0.05	TraesCS6A02G030900	57.9514	-4.57594	0.778066	-4.59594	4.31e-06	0.000585843	FDR<0.05	TraesCS4A02G236200	86.9181	-3.43589	0.447348	-5.44517	5.18e-08	1.28e-05	FDR<0.05
TraesCS5A02G057500	18.188	3.746	0.532364	5.15813	2.49e-07	0.000502172	FDR<0.05	TraesCS5A02G523600	5.07768	-6.2171	1.38945	-3.7548	0.000173482	0.0102561	FDR<0.05	TraesCS6A02G022200	585.432	-7.84795	0.907218	-7.5483	4.41e-14	6.95e-12	FDR<0.05	TraesCS5A02G004800	1326.64	6.54781	1.34992	4.10974	3.96e-05	0.0402183	FDR<0.05	TraesCS7B02G379100	27.0643	-4.56276	0.703976	-5.06092	4.17e-07	7.38e-05	FDR<0.05	TraesCS4D02G025500	43.3509	-3.3431	0.47418	-4.94137	7.76e-07	0.000133241	FDR<0.05
TraesCS5B02G059200	30.3969	3.93505	0.551147	5.32536	1.01e-07	0.000208647	FDR<0.05	TraesCS3D02G354400	33.7036	-6.20185	1.44738	-3.59398	0.000325663	0.0177207	FDR<0.05	TraesCS1D02G111600	41.6666	-7.80427	1.31438	-5.17678	2.26e-07	7.85e-06	FDR<0.05	TraesCS6B02G473800	1514.26	6.65557	1.24567	4.5402	5.62e-06	0.00815201	FDR<0.05	TraesCS2A02G108800	20.0174	-4.49713	0.828858	-4.21921	2.45e-05	0.00265649	FDR<0.05	TraesCS3A02G512400	141.975	-3.30239	0.579472	-3.97325	7.09e-05	0.00671742	FDR<0.05
TraesCS5D02G317700	16.2239	4.08596	0.60695	5.08437	3.69e-07	0.000703536	FDR<0.05	TraesCS4D02G348800	6.75025	-6.13171	1.39817	-3.67032	0.00024225	0.0137712	FDR<0.05	TraesCS2B02G117500	677.483	-7.77029	1.15724	-5.85038	4.9e-09	2.5e-07	FDR<0.05	TraesCSU02G008900	1811.67	6.69042	1.12193	5.07199	3.94e-07	0.000777221	FDR<0.05	TraesCS1D02G340600	378.676	-4.44817	0.625902	-5.50913	3.61e-08	8.29e-06	FDR<0.05	TraesCS6A02G210000	261.633	-3.27512	0.539661	-4.21583	2.49e-05	0.00274538	FDR<0.05
TraesCS2D02G079600	13.0388	4.82459	0.931578	4.10549	4.03e-05	0.0471658	FDR<0.05	TraesCS6D02G096000	16.6127	-6.10048	1.20171	-4.24434	2.19e-05	0.0017462	FDR<0.05	TraesCS7A02G417500	43.8893	-7.70202	1.26665	-5.29114	1.22e-07	4.51e-06	FDR<0.05	TraesCS5B02G096300	460.867	6.7082	1.14041	5.00537	5.58e-07	0.00101608	FDR<0.05	TraesCS2D02G428500	15.5012	-4.38562	0.784465	-4.31583	1.59e-05	0.0018178	FDR<0.05	TraesCS1A02G094700	1297.04	-3.25312	0.634536	-3.55081	0.000384051	0.0288157	FDR<0.05
TraesCS5D02G488500	2358.5	5.4246	0.938829	4.71289	2.44e-06	0.0038482	FDR<0.05	TraesCS5B02G229500	7.19509	-6.09763	1.44107	-3.53739	0.000404108	0.0211021	FDR<0.05	TraesCS2D02G009200	36.9924	-7.60327	1.14601	-5.76197	8.31e-09	4.02e-07	FDR<0.05	TraesCS2D02G029600	954.165	6.71476	1.33896	4.26808	1.97e-05	0.0233557	FDR<0.05	TraesCS3D02G254900	98.6741	-4.37831	0.984212	-3.4325	0.000598046	0.040382	FDR<0.05	TraesCS6D02G193200	207.252	-3.13288	0.593963	-3.59093	0.000329499	0.0253953	FDR<0.05
TraesCS5A02G004700	1645.78	5.57418	1.08438	4.21825	2.46e-05	0.0297412	FDR<0.05	TraesCS2A02G559900	12.7247	-6.08385	1.46416	-3.4722	0.000516213	0.0260008	FDR<0.05	TraesCS2A02G010500	26.0303	-7.57666	1.59973	-4.1111	3.94e-05	0.000755332	FDR<0.05	TraesCS3A02G478500	89.8936	6.7508	1.12631	5.1059	3.29e-07	0.000668559	FDR<0.05	TraesCS1D02G266200	545.06	-4.33607	0.655225	-5.09148	3.55e-07	6.4e-05	FDR<0.05	TraesCS4B02G078800	56.027	-2.76061	0.436285	-4.03546	5.45e-05	0.00540254	FDR<0.05
TraesCS2A02G027800	1907.97	6.89621	1.15435	5.10783	3.26e-07	0.000638366	FDR<0.05	TraesCS1A02G266000	130.968	-6.07783	1.15758	-4.3866	1.15e-05	0.000995837	FDR<0.05	TraesCS5A02G257100	22.5464	-7.57228	1.4403	-4.56312	5.04e-06	0.00012254	FDR<0.05	TraesCS5A02G439700	2521.51	6.963	1.13116	5.27157	1.35e-07	0.000300424	FDR<0.05	TraesCS5A02G039000	66.2298	-4.08075	0.86115	-3.57749	0.000346909	0.0254373	FDR<0.05	TraesCS5A02G011900	543.153	1.98615	0.235001	4.19635	2.71e-05	0.00295196	FDR<0.05
TraesCS2B02G040500	1852.62	6.97341	1.40627	4.24771	2.16e-05	0.0267735	FDR<0.05	TraesCS2B02G475900	7.96484	-6.03066	1.40166	-3.58907	0.000331859	0.0179959	FDR<0.05	TraesCS2B02G278400	27.2571	-7.56878	1.09333	-6.00804	1.88e-09	1.04e-07	FDR<0.05	TraesCS5D02G488500	2358.5	7.5268	0.902489	7.23201	4.76e-13	5.64e-09	FDR<0.05	TraesCS5D02G388700	3197.93	-3.96557	0.641733	-4.62119	3.82e-06	0.000529392	FDR<0.05	TraesCS5B02G228500	257.385	2.07624	0.264506	4.06886	4.72e-05	0.0048297	FDR<0.05
TraesCS2B02G445200	1429.74	7.17037	1.35708	4.5468	5.45e-06	0.00781598	FDR<0.05	TraesCS2A02G295400	16.6	-6.00824	1.48217	-3.379	0.000727508	0.034509	FDR<0.05	TraesCS5A02G278900	86.9038	-7.56545	1.33526	-4.917	8.79e-07	2.64e-05	FDR<0.05	TraesCS5D02G011800	1491.57	7.60716	1.31016	5.04302	4.58e-07	0.00088025	FDR<0.05	TraesCS2A02G454300	27.8302	-3.82527	0.668762	-4.22463	2.39e-05	0.00260187	FDR<0.05	TraesCS7B02G093500	407.039	2.08807	0.294649	3.69276	0.000221835	0.0180456	FDR<0.05
TraesCS2D02G029800	1576.75	7.22903	1.28802	4.83614	1.32e-06	0.00218077	FDR<0.05	TraesCS1A02G003800	8.22	-6.0001	1.3639	-3.66603	0.000246346	0.0139769	FDR<0.05	TraesCS3D02G029500	121.459	-7.37669	1.42293	-4.48138	7.42e-06	0.000172391	FDR<0.05	TraesCS3B02G526000	242.054	7.67279	1.40134	4.76172	1.92e-06	0.00317269	FDR<0.05	TraesCS2A02G452500	12.5019	-3.81722	0.757638	-3.71842	0.000200469	0.0161192	FDR<0.05	TraesCS3A02G331000	745.688	2.16771	0.34373	3.39717	0.000680868	0.046644	FDR<0.05
TraesCSU02G031600	434.251	7.4152	1.1879	5.40044	6.65e-08	0.000155426	FDR<0.05	TraesCS5B02G088800	6.21861	-5.94535	1.25821	-3.93045	8.48e-05	0.00560204	FDR<0.05	TraesCS4A02G227100	97.8271	-7.36845	1.15911	-5.49425	3.92e-08	1.62e-06	FDR<0.05	TraesCS2A02G027800	1907.97	7.95689	1.12522	6.18271	6.3e-10	2.99e-06	FDR<0.05	TraesCS4D02G357200	267.286	-3.76805	0.768482	-3.60197	0.000315816	0.0235623	FDR<0.05	TraesCS5D02G489000	1426.28	2.17297	0.335797	3.49309	0.000477464	0.0344687	FDR<0.05
TraesCS2D02G029700	1635.99	7.44964	1.40921	4.57677	4.72e-06	0.00728218	FDR<0.05	TraesCS2B02G600200	1470.24	-5.77276	1.04334	-4.57448	4.77e-06	0.000461976	FDR<0.05	TraesCS3A02G479900	1295.6	-7.36146	0.96613	-6.58448	4.56e-11	3.68e-09	FDR<0.05	TraesCS5D02G049200	178.074	8.00566	1.39088	5.03685	4.73e-07	0.000885176	FDR<0.05	TraesCS6B02G361400	48.2295	-3.72858	0.695473	-3.92334	8.73e-05	0.00782365	FDR<0.05	TraesCS6D02G239700	554.047	2.20392	0.276822	4.34908	1.37e-05	0.0016351	FDR<0.05
TraesCS2B02G445500	6140.54	7.79915	1.38839	4.89714	9.72e-07	0.00167813	FDR<0.05	TraesCS2D02G563400	8.27553	-5.6558	1.27298	-3.6574	0.000254791	0.014405	FDR<0.05	TraesCS4B02G208000	56.8759	-7.34735	1.14875	-5.52546	3.29e-08	1.39e-06	FDR<0.05	TraesCS2B02G445200	1429.74	8.33476	1.3115	5.59263	2.24e-08	6.62e-05	FDR<0.05	TraesCS4A02G277000	33.6807	-3.71986	0.765776	-3.55177	0.000382646	0.0275255	FDR<0.05	TraesCS4A02G251600	1772.94	2.20508	0.339164	3.55309	0.000380738	0.0285968	FDR<0.05
TraesCS2B02G445600	4958.7	7.82329	1.36339	5.00465	5.6e-07	0.00101404	FDR<0.05	TraesCS2A02G051700	25.463	-5.55821	1.3673	-3.33373	0.000856894	0.0395339	FDR<0.05	TraesCS2A02G143200	19.3637	-7.34454	1.14461	-5.54297	2.97e-08	1.27e-06	FDR<0.05	TraesCS5D02G446800	1118.57	8.3531	1.54313	4.76507	1.89e-06	0.00317269	FDR<0.05	TraesCS7A02G162300	22.286	-3.70133	0.730456	-3.69813	0.00021719	0.0171804	FDR<0.05	TraesCS2B02G040100	574.228	2.20985	0.358171	3.37784	0.000730577	0.0493957	FDR<0.05
TraesCSU02G076600	88.4003	15.7516	2.76801	5.32931	9.86e-08	0.000208647	FDR<0.05	TraesCS4A02G367300	39.8172	-5.52453	1.25409	-3.60781	0.000308792	0.0169171	FDR<0.05	TraesCS2A02G414100	137.983	-7.34398	1.39837	-4.5367	5.71e-06	0.000136777	FDR<0.05	TraesCS2D02G029900	1310.78	8.39945	1.52521	4.85142	1.23e-06	0.00212491	FDR<0.05	TraesCS7A02G477100	576.985	-3.6885	0.606089	-4.43582	9.17e-06	0.00113434	FDR<0.05	TraesCS4B02G288400	1892.86	2.21112	0.335926	3.60532	0.000311773	0.0243244	FDR<0.05
TraesCS6B02G006800	177.088	16.7247	2.49113	6.31226	2.75e-10	1.25e-06	FDR<0.05	TraesCS2D02G504100	57.9273	-5.50512	1.35409	-3.32705	0.000877702	0.0404424	FDR<0.05	TraesCS3B02G095200	30.7142	-7.31069	1.41584	-4.45721	8.3e-06	0.00019087	FDR<0.05	TraesCSU02G008800	3239.08	8.53213	1.36878	5.50281	3.74e-08	9.49e-05	FDR<0.05	TraesCS3D02G519600	319.131	-3.68691	0.749931	-3.58287	0.000339837	0.0250263	FDR<0.05	TraesCS7A02G326200	493.249	2.2126	0.328201	3.69467	0.000220171	0.0179597	FDR<0.05
TraesCS5A02G439900	755.827	17.2987	2.81262	5.79485	6.84e-09	1.91e-05	FDR<0.05	TraesCS2D02G409000	374.245	-5.44663	1.01437	-4.38363	1.17e-05	0.0010047	FDR<0.05	TraesCSU02G243200	56.1367	-7.30665	1.32468	-4.7609	1.93e-06	5.26e-05	FDR<0.05	TraesCSU02G031600	434.251	8.61292	1.15701	6.5798	4.71e-11	3.35e-07	FDR<0.05	TraesCS7B02G354900	51.8389	-3.62188	0.720806	-3.63742	0.000275378	0.0209342	FDR<0.05	TraesCS1A02G231200	1715.23	2.22384	0.306271	3.99595	6.44e-05	0.00617753	FDR<0.05
TraesCS1D02G355100	32.1754	17.844	1.86221	9.04518	1.49e-19	1.08e-14	FDR<0.05	TraesCS6A02G319600	9.45578	-5.29436	1.22944	-3.49295	0.000477718	0.0242982	FDR<0.05	TraesCS1A02G271000	23.2737	-7.30639	1.18555	-5.3194	1.04e-07	3.93e-06	FDR<0.05	TraesCS2D02G029700	1635.99	8.7335	1.35994	5.68663	1.3e-08	4.19e-05	FDR<0.05	TraesCS6A02G210000	261.633	-3.61694	0.541733	-4.83069	1.36e-06	0.000208854	FDR<0.05	TraesCS4D02G061800	1797.32	2.29091	0.361768	3.56834	0.00035925	0.0272368	FDR<0.05
TraesCS1B02G368300	763.373	18.4189	2.69994	6.45158	1.11e-10	5.35e-07	FDR<0.05	TraesCS2A02G194200	23.1108	-5.24256	1.05025	-4.03956	5.36e-05	0.00377198	FDR<0.05	TraesCS4A02G383300	120.598	-7.2799	1.52086	-4.12918	3.64e-05	0.000703455	FDR<0.05	TraesCS2B02G272900	11.0281	8.81945	1.83384	4.26398	2.01e-05	0.0233977	FDR<0.05	TraesCS4B02G028000	22.9603	-3.61436	0.577041	-4.53063	5.88e-06	0.000767607	FDR<0.05	TraesCS4B02G044400	437.054	2.33524	0.37531	3.55769	0.000374134	0.0281591	FDR<0.05
TraesCS2D02G470400	51.8432	20.5035	2.45088	7.95777	1.75e-15	2.54e-11	FDR<0.05	TraesCS2D02G233600	57.4187	-5.18129	1.17235	-3.56658	0.000361671	0.0192676	FDR<0.05	TraesCS4B02G075100	48.2183	-7.25479	1.19705	-5.22518	1.74e-07	6.22e-06	FDR<0.05	TraesCS2B02G445600	4958.7	8.92538	1.31942	6.0067	1.89e-09	7.08e-06	FDR<0.05	TraesCS6D02G309600	34.541	-3.60541	0.666001	-3.91202	9.15e-05	0.00812527	FDR<0.05	TraesCS7B02G441100	729.889	2.33674	0.358395	3.72979	0.000191638	0.0159544	FDR<0.05
TraesCS2B02G493300	164.179	20.751	2.93691	6.72509	1.75e-11	1.16e-07	FDR<0.05	TraesCS1D02G266200	545.06	-5.08814	0.701057	-5.8314	5.5e-09	1.17e-06	FDR<0.05	TraesCS1D02G266200	545.06	-7.23565	1.00769	-6.18804	6.09e-10	3.81e-08	FDR<0.05	TraesCS5D02G488800	1716.19	9.06321	1.46289	5.51182	3.55e-08	9.35e-05	FDR<0.05	TraesCS2D02G500600	398.66	-3.58111	0.497368	-5.18955	2.11e-07	4.03e-05	FDR<0.05	TraesCS6D02G197800	2531.51	2.36689	0.337836	4.04602	5.21e-05	0.00523078	FDR<0.05
TraesCS5B02G541600	23.5566	20.8338	2.41627	8.20843	2.24e-16	5.41e-12	FDR<0.05	TraesCS1B02G211100	15.2652	-5.0148	0.833042	-4.81944	1.44e-06	0.000160281	FDR<0.05	TraesCS6D02G223700	16.7421	-7.21459	1.18331	-5.25188	1.51e-07	5.44e-06	FDR<0.05	TraesCS2D02G030000	1353.49	9.24278	1.44688	5.69692	1.22e-08	4.13e-05	FDR<0.05	TraesCS2A02G508200	29.1154	-3.57484	0.466139	-5.52376	3.32e-08	7.73e-06	FDR<0.05	TraesCS4D02G287200	1782.49	2.40027	0.400201	3.49891	0.00046717	0.0338839	FDR<0.05
								TraesCS4A02G383300	120.598	-4.96825	1.16979	-3.39227	0.000693172	0.0332283	FDR<0.05	TraesCS1B02G138800	16.8158	-7.17388	1.28212	-4.81535	1.47e-06	4.16e-05	FDR<0.05	TraesCS2B02G040500	1852.62	9.28073	1.35466	6.11279	9.79e-10	4.09e-06	FDR<0.05	TraesCS4A02G236200	86.9181	-3.57317	0.450821	-5.70774	1.14e-08	3.08e-06	FDR<0.05	TraesCS2A02G076600	1713.95	2.40489	0.371335	3.78336	0.000154728	0.0132718	FDR<0.05
								TraesCS2A02G108000	168.163	-4.95526	1.09208	-3.62176	0.0002926	0.0161644	FDR<0.05	TraesCS2A02G519000	14.7417	-7.14694	1.24292	-4.94558	7.59e-07	2.32e-05	FDR<0.05	TraesCS2B02G445500	6140.54	9.34251	1.34118	6.22027	4.96e-10	2.52e-06	FDR<0.05	TraesCS1B02G066900	101.269	-3.5411	0.705259	-3.60308	0.000314471	0.0234942	FDR<0.05	TraesCS4B02G062800	1985.76	2.40658	0.349895	4.02001	5.82e-05	0.00568466	FDR<0.05
								TraesCS3B02G113100	20.6756	-4.91973	0.809672	-4.84113	1.29e-06	0.00014553	FDR<0.05	TraesCS6A02G396100	30.3476	-7.14283	1.21406	-5.05973	4.2e-07	1.38e-05	FDR<0.05	TraesCS2D02G029800	1576.75	9.5387	1.24843	6.83952	7.95e-12	7.06e-08	FDR<0.05	TraesCS2B02G539100	17.9212	-3.51521	0.680438	-3.69646	0.000218627	0.0172541	FDR<0.05	TraesCS7B02G285700	128.599	2.41136	0.410189	3.44076	0.000580083	0.0406619	FDR<0.05
								TraesCS2D02G148500	26.0762	-4.88931	1.15078	-3.37973	0.000725577	0.0344625	FDR<0.05	TraesCS2B02G317600	216.772	-7.13305	1.10757	-5.5374	3.07e-08	1.3e-06	FDR<0.05	TraesCS5D02G487900	1166.4	9.9529	1.42593	6.27864	3.42e-10	1.87e-06	FDR<0.05	TraesCS5A02G378800	75.016	-3.5152	0.716134	-3.51219	0.000444428	0.0312776	FDR<0.05	TraesCS4A02G015500	1435.67	2.41987	0.349567	4.06181	4.87e-05	0.00494996	FDR<0.05
								TraesCS4B02G328300	16.905	-4.82116	0.963634	-3.96536	7.33e-05	0.00491821	FDR<0.05	TraesCS3B02G524500	1060.92	-7.12672	0.910575	-6.72841	1.72e-11	1.53e-09	FDR<0.05	TraesCS5D02G488900	4430.14	10.9295	1.39145	7.13602	9.61e-13	9.75e-09	FDR<0.05	TraesCS7B02G123000	22.0557	-3.49777	0.608251	-4.10647	4.02e-05	0.00409335	FDR<0.05	TraesCS5D02G016800	227.152	2.45311	0.373125	3.89442	9.84e-05	0.00901942	FDR<0.05
								TraesCS7B02G265000	210.707	-4.801	0.580405	-6.54889	5.8e-11	2.09e-08	FDR<0.05	TraesCS7D02G410700	205.094	-7.02354	0.897044	-6.71487	1.88e-11	1.66e-09	FDR<0.05	TraesCS1B02G368300	763.373	15.3595	2.67402	5.36999	7.87e-08	0.000186551	FDR<0.05	TraesCS4D02G025500	43.3509	-3.47294	0.471251	-5.24761	1.54e-07	3.03e-05	FDR<0.05	TraesCS3B02G361100	626.074	2.46202	0.361401	4.04542	5.22e-05	0.00523078	FDR<0.05
								TraesCS6B02G364600	318.791	-4.70045	0.887405	-4.16996	3.05e-05	0.00232676	FDR<0.05	TraesCS1B02G198800	60.9184	-7.01761	1.10888	-5.42675	5.74e-08	2.28e-06	FDR<0.05	TraesCSU02G076600	88.4003	15.5992	2.60971	5.59418	2.22e-08	6.62e-05	FDR<0.05	TraesCS1A02G050400	99.1903	-3.46139	0.695904	-3.53696	0.00040476	0.0288127	FDR<0.05	TraesCS6B02G245100	2442.77	2.46517	0.342994	4.27171	1.94e-05	0.0022282	FDR<0.05
								TraesCS2B02G482300	285.712	-4.68256	0.616042	-5.97778	2.26e-09	5.31e-07	FDR<0.05	TraesCS4B02G328300	16.905	-6.98278	1.24201	-4.81702	1.46e-06	4.13e-05	FDR<0.05	TraesCS2D02G029400	409.121	15.9033	2.42435	6.14736	7.88e-10	3.5e-06	FDR<0.05	TraesCS7D02G538800	190.184	-3.43428	0.702065	-3.46731	0.00052569	0.0361397	FDR<0.05	TraesCS2A02G216700	119.01	2.47202	0.433056	3.39915	0.000675951	0.0463948	FDR<0.05
								TraesCS4A02G484600	175.378	-4.669	1.00598	-3.64718	0.000265139	0.0149086	FDR<0.05	TraesCS1B02G053000	11.1937	-6.94309	1.511	-3.93322	8.38e-05	0.00145751	FDR<0.05	TraesCS6B02G006800	177.088	16.5765	2.35734	6.60768	3.9e-11	3.08e-07	FDR<0.05	TraesCS4B02G367600	473.981	-3.41994	0.716744	-3.37629	0.000734701	0.0476759	FDR<0.05	TraesCS1A02G037700	521.858	2.48759	0.433256	3.43352	0.0005958	0.0416428	FDR<0.05
								TraesCS2B02G615300	40.2673	-4.62938	0.825824	-4.39486	1.11e-05	0.000961022	FDR<0.05	TraesCS7B02G317800	189.014	-6.91788	1.25385	-4.71978	2.36e-06	6.29e-05	FDR<0.05	TraesCSU02G244600	52.9912	16.7127	2.49184	6.30565	2.87e-10	1.7e-06	FDR<0.05	TraesCS7B02G378700	132.025	-3.4117	0.667413	-3.61351	0.000302085	0.0226368	FDR<0.05	TraesCS7D02G201600	188.217	2.48996	0.422546	3.52615	0.000421642	0.031026	FDR<0.05
								TraesCS2A02G204900	1372.12	-4.57658	0.686046	-5.21332	1.85e-07	2.67e-05	FDR<0.05	TraesCS5B02G076000	149.569	-6.91175	1.0772	-5.48806	4.06e-08	1.67e-06	FDR<0.05	TraesCS2D02G470400	51.8432	19.6888	2.33952	7.98828	1.37e-15	2.43e-11	FDR<0.05	TraesCS3B02G113100	20.6756	-3.28227	0.621182	-3.67408	0.00023871	0.018455	FDR<0.05	TraesCS1B02G007100	84.7138	2.4914	0.430308	3.46587	0.00052851	0.0374818	FDR<0.05
								TraesCS2A02G414100	137.983	-4.55174	0.998648	-3.55655	0.000375762	0.0199234	FDR<0.05	TraesCS7D02G215700	97.5198	-6.85291	1.08238	-5.40743	6.39e-08	2.52e-06	FDR<0.05	TraesCS2B02G493300	164.179	21.225	2.78298	7.26738	3.67e-13	5.21e-09	FDR<0.05	TraesCS2A02G076100	43.3673	-3.27632	0.556704	-4.08893	4.33e-05	0.00434432	FDR<0.05	TraesCS7A02G349400	123.565	2.49849	0.419606	3.57119	0.000355361	0.0269985	FDR<0.05
								TraesCS3B02G411600	84.0771	-4.5383	0.851621	-4.15479	3.26e-05	0.00246591	FDR<0.05	TraesCS3B02G026300	21.4794	-6.83951	1.30063	-4.48975	7.13e-06	0.000166388	FDR<0.05	TraesCS1D02G355100	32.1754	21.5453	1.68444	12.1971	3.22e-34	1.14e-29	FDR<0.05	TraesCS1A02G094700	1297.04	-3.25217	0.634806	-3.54781	0.000388446	0.0277381	FDR<0.05	TraesCS6B02G059800	58.6645	2.50538	0.432265	3.48255	0.000496666	0.0356772	FDR<0.05
								TraesCS6B02G285200	10.8429	-4.52043	1.05228	-3.34553	0.000821243	0.0381401	FDR<0.05	TraesCS1D02G036000	24.0657	-6.83338	1.46453	-3.98311	6.8e-05	0.00121491	FDR<0.05	TraesCS5B02G541600	23.5566	22.3216	2.29238	9.30106	1.39e-20	3.29e-16	FDR<0.05	TraesCS3B02G378600	422.789	-3.25113	0.63112	-3.56688	0.000361254	0.0262915	FDR<0.05	TraesCS1A02G075000	495.524	2.51387	0.421599	3.59077	0.000329704	0.0253953	FDR<0.05
								TraesCS7A02G477100	576.985	-4.48891	0.647583	-5.38758	7.14e-08	1.15e-05	FDR<0.05	TraesCS1B02G471000	10.9047	-6.81394	1.30177	-4.46619	7.96e-06	0.000183914	FDR<0.05	TraesCS5D02G446900	336.556	23.3117	1.74563	12.7815	2.08e-37	1.48e-32	FDR<0.05	TraesCS3D02G439400	11.1279	-3.23652	0.650793	-3.4366	0.000589062	0.0398938	FDR<0.05	TraesCS3A02G034300	70.7434	2.54653	0.416799	3.7105	0.000206848	0.0170174	FDR<0.05
								TraesCS4D02G357200	267.286	-4.47642	0.820306	-4.23795	2.26e-05	0.00178877	FDR<0.05	TraesCS1A02G106900	37.5753	-6.79644	1.55872	-3.71871	0.000200242	0.00309325	FDR<0.05									TraesCS1A02G015500	254.194	-3.15172	0.383359	-5.61281	1.99e-08	4.98e-06	FDR<0.05	TraesCS4D02G270900	1413.78	2.55044	0.407763	3.80231	0.000143353	0.0125356	FDR<0.05
								TraesCS4B02G194400	657.804	-4.41935	0.870777	-3.92678	8.61e-05	0.00567257	FDR<0.05	TraesCS2A02G025500	49.0471	-6.76457	1.25975	-4.57598	4.74e-06	0.000116419	FDR<0.05									TraesCS2D02G324300	8.53149	-3.14428	0.612284	-3.5021	0.000461611	0.0322964	FDR<0.05	TraesCS1A02G298600	170.164	2.56787	0.36665	4.2762	1.9e-05	0.00219764	FDR<0.05
								TraesCS2A02G411700	451.387	-4.41285	0.989226	-3.45002	0.000560537	0.0279613	FDR<0.05	TraesCS7A02G213700	152.665	-6.76239	0.95629	-6.02578	1.68e-09	9.43e-08	FDR<0.05									TraesCS5A02G312000	62.3931	-3.12272	0.549882	-3.86033	0.000113236	0.00983479	FDR<0.05	TraesCS7B02G299500	971.351	2.57505	0.405886	3.88053	0.000104228	0.00949054	FDR<0.05
								TraesCS5D02G388700	3197.93	-4.40901	0.681161	-5.0047	5.59e-07	6.97e-05	FDR<0.05	TraesCS7B02G385600	176.787	-6.7503	1.59696	-3.60079	0.000317256	0.00459802	FDR<0.05									TraesCS5D02G145400	42.9212	-3.09512	0.6039	-3.46932	0.000521785	0.03598	FDR<0.05	TraesCS2D02G326400	826.095	2.57712	0.404419	3.89972	9.63e-05	0.00884662	FDR<0.05
								TraesCS3D02G372300	91.2558	-4.38153	0.932896	-3.62477	0.000289222	0.0160266	FDR<0.05	TraesCS1D02G107900	23.6729	-6.72224	1.58465	-3.61103	0.000304979	0.00444051	FDR<0.05									TraesCS2B02G482300	285.712	-3.07793	0.561288	-3.70207	0.000213852	0.0169753	FDR<0.05	TraesCS5A02G191700	446.768	2.57746	0.456089	3.45867	0.00054285	0.0383861	FDR<0.05
								TraesCS2D02G563200	38.5474	-4.37216	0.949308	-3.55223	0.00038198	0.0201792	FDR<0.05	TraesCS3B02G582600	19.5321	-6.69857	1.31742	-4.32555	1.52e-05	0.000323587	FDR<0.05									TraesCS2B02G232400	984.218	-3.07617	0.613339	-3.38502	0.000711724	0.0464943	FDR<0.05	TraesCS3B02G475100	93.795	2.5805	0.448808	3.52155	0.000429036	0.0314742	FDR<0.05
								TraesCS5A02G039000	66.2298	-4.32041	0.928316	-3.57681	0.000347819	0.0186879	FDR<0.05	TraesCS5B02G423700	571.719	-6.62195	0.714498	-7.8684	3.59e-15	7.29e-13	FDR<0.05									TraesCS2B02G528300	334.335	-2.99765	0.487197	-4.10029	4.13e-05	0.00419086	FDR<0.05	TraesCS2A02G216800	67.4447	2.60059	0.423052	3.78345	0.000154672	0.0132718	FDR<0.05
								TraesCS4B02G367600	473.981	-4.30324	0.765319	-4.31617	1.59e-05	0.00131812	FDR<0.05	TraesCS3B02G030400	22.3423	-6.61409	1.27171	-4.4146	1.01e-05	0.000224786	FDR<0.05									TraesCS2A02G453300	189.288	-2.99301	0.447405	-4.4546	8.4e-06	0.00105471	FDR<0.05	TraesCS7B02G004600	154	2.60871	0.474885	3.38758	0.00070511	0.0479794	FDR<0.05
								TraesCS7B02G108700	47.8626	-4.29114	0.928594	-3.54422	0.000393779	0.020682	FDR<0.05	TraesCS2A02G527700	631.199	-6.607	0.566044	-9.9056	3.94e-23	4.13e-20	FDR<0.05									TraesCS2A02G460200	6.44943	-2.96904	0.578073	-3.40621	0.000658719	0.0438713	FDR<0.05	TraesCS4B02G353800	71.5313	2.61557	0.396694	4.07258	4.65e-05	0.00476654	FDR<0.05
								TraesCS2D02G114400	54.2567	-4.27688	0.831828	-3.93938	8.17e-05	0.00543224	FDR<0.05	TraesCS3B02G498700	19.4901	-6.56664	1.24262	-4.47974	7.47e-06	0.000173555	FDR<0.05									TraesCS7A02G009200	1009.87	-2.90195	0.45873	-4.14612	3.38e-05	0.00352434	FDR<0.05	TraesCS6A02G310400	251.864	2.62159	0.428503	3.78432	0.000154127	0.0132718	FDR<0.05
								TraesCS6D02G333500	18.081	-4.2558	0.919714	-3.54001	0.000400107	0.0209099	FDR<0.05	TraesCS4B02G170100	12.7801	-6.56583	1.64706	-3.37924	0.000726859	0.00938874	FDR<0.05									TraesCS6B02G368600	94.7246	-2.88539	0.456858	-4.12685	3.68e-05	0.00377531	FDR<0.05	TraesCS3A02G359400	1241.32	2.63456	0.354515	4.61069	4.01e-06	0.00055939	FDR<0.05
								TraesCS1A02G317900	51.9968	-4.23342	0.800341	-4.04005	5.34e-05	0.00376796	FDR<0.05	TraesCS5A02G214900	35.0159	-6.56157	1.39243	-3.99414	6.49e-05	0.00116839	FDR<0.05									TraesCS5A02G057100	31.8274	-2.85896	0.542309	-3.42786	0.000608353	0.0409968	FDR<0.05	TraesCS5B02G281000	114.289	2.63642	0.441921	3.70297	0.00021309	0.017432	FDR<0.05
								TraesCS3D02G519600	319.131	-4.21897	0.798775	-4.02988	5.58e-05	0.00390802	FDR<0.05	TraesCS4B02G360300	28.7484	-6.55819	1.27213	-4.3692	1.25e-05	0.000271019	FDR<0.05									TraesCS7B02G320500	55.2817	-2.84458	0.519999	-3.54728	0.000389228	0.0277649	FDR<0.05	TraesCS2B02G606700	2283.17	2.65001	0.362653	4.54985	5.37e-06	0.000727306	FDR<0.05
								TraesCS4D02G187500	46.3129	-4.21614	0.650014	-4.9478	7.51e-07	8.95e-05	FDR<0.05	TraesCS1A02G014800	26.5139	-6.53961	1.18302	-4.6826	2.83e-06	7.4e-05	FDR<0.05									TraesCS2A02G113800	207.456	-2.8317	0.443585	-4.12931	3.64e-05	0.00374649	FDR<0.05	TraesCSU02G052900	224.729	2.67027	0.396573	4.21176	2.53e-05	0.00277841	FDR<0.05
								TraesCS3D02G382600	58.0137	-4.18387	0.827333	-3.84836	0.000118914	0.00746868	FDR<0.05	TraesCS6A02G030700	24.763	-6.53917	1.43305	-3.8653	0.000110951	0.00185807	FDR<0.05									TraesCS3D02G240700	53.3028	-2.73835	0.469538	-3.70225	0.000213695	0.0169753	FDR<0.05	TraesCS5A02G035300	159.619	2.67428	0.453987	3.68794	0.000226073	0.0183492	FDR<0.05
								TraesCS2A02G143100	44.4428	-4.12269	0.712849	-4.38057	1.18e-05	0.00101641	FDR<0.05	TraesCS5D02G545700	63.3865	-6.52678	1.30367	-4.23941	2.24e-05	0.000458343	FDR<0.05									TraesCS7D02G008700	7702.62	-2.73261	0.349242	-4.96106	7.01e-07	0.000117885	FDR<0.05	TraesCS5B02G429900	269.263	2.68258	0.445162	3.77971	0.000157012	0.0134518	FDR<0.05
								TraesCS2A02G508200	29.1154	-4.10137	0.545844	-5.68178	1.33e-08	2.61e-06	FDR<0.05	TraesCS5B02G057205	29.8489	-6.51734	1.11398	-4.95283	7.31e-07	2.25e-05	FDR<0.05									TraesCS7D02G082500	53.017	-2.73055	0.422221	-4.09867	4.16e-05	0.0041962	FDR<0.05	TraesCS1D02G349900	185.628	2.69137	0.376781	4.48899	7.16e-06	0.000939656	FDR<0.05
								TraesCS1D02G283000	88.3022	-4.07783	0.936299	-3.28723	0.00101176	0.04552	FDR<0.05	TraesCS6D02G035600	40.9173	-6.50876	1.8602	-2.96138	0.00306264	0.0321509	FDR<0.05									TraesCS4B02G335300	2846.17	-2.71281	0.425309	-4.02722	5.64e-05	0.00543437	FDR<0.05	TraesCS7D02G386600	1610.23	2.69368	0.45848	3.69412	0.000220654	0.0179697	FDR<0.05
								TraesCS6B02G467700	137.607	-4.07744	0.578374	-5.32085	1.03e-07	1.59e-05	FDR<0.05	TraesCS7A02G022300	21.391	-6.50468	1.1848	-4.64607	3.38e-06	8.68e-05	FDR<0.05									TraesCS7D02G008800	2761.67	-2.61423	0.407048	-3.9657	7.32e-05	0.00675106	FDR<0.05	TraesCS6A02G258500	554.544	2.70319	0.31775	5.36016	8.31e-08	1.92e-05	FDR<0.05
								TraesCS2B02G232400	984.218	-4.04065	0.652661	-4.65886	3.18e-06	0.000321877	FDR<0.05	TraesCS7D02G168100	34.701	-6.5001	1.13898	-4.82896	1.37e-06	3.91e-05	FDR<0.05									TraesCS1A02G382200	134.563	-2.58803	0.42259	-3.75785	0.000171377	0.01407	FDR<0.05	TraesCS4D02G180100	192.271	2.71031	0.483345	3.53848	0.000402434	0.0299163	FDR<0.05
								TraesCS7D02G206400	179.035	-4.03117	0.852481	-3.5557	0.000376967	0.0199727	FDR<0.05	TraesCS5B02G009500	179.756	-6.47977	0.968108	-5.66029	1.51e-08	6.88e-07	FDR<0.05									TraesCS3D02G424700	32.0496	-2.58533	0.466101	-3.40125	0.000670774	0.0445872	FDR<0.05	TraesCS4D02G295300	346.39	2.72504	0.343437	5.02288	5.09e-07	9.34e-05	FDR<0.05
								TraesCS1D02G444100	152.881	-4.01774	0.716821	-4.20989	2.55e-05	0.00199551	FDR<0.05	TraesCS1A02G017700	69.8066	-6.44196	0.941876	-5.77779	7.57e-09	3.7e-07	FDR<0.05									TraesCS3D02G539900	245.447	-2.56122	0.391071	-3.99217	6.55e-05	0.00614783	FDR<0.05	TraesCS4D02G103300	2039.41	2.75823	0.415998	4.22654	2.37e-05	0.00262606	FDR<0.05
								TraesCSU02G024300	80.1185	-3.96874	0.739346	-4.01535	5.94e-05	0.00411296	FDR<0.05	TraesCS4B02G231000	7.77416	-6.43933	1.13934	-4.77412	1.8e-06	4.97e-05	FDR<0.05									TraesCS4A02G486000	5595.11	-2.54557	0.341056	-4.53172	5.85e-06	0.00076511	FDR<0.05	TraesCS4A02G190900	28.9512	2.75871	0.512137	3.43406	0.000594607	0.0415995	FDR<0.05
								TraesCS5B02G259700	122.549	-3.94373	0.862636	-3.41248	0.000643748	0.0312727	FDR<0.05	TraesCS2B02G516100	246.176	-6.42902	1.53302	-3.54138	0.000398047	0.0055955	FDR<0.05									TraesCS2D02G456900	246.07	-2.5442	0.336859	-4.5841	4.56e-06	0.000611502	FDR<0.05	TraesCS3D02G324400	609.7	2.78062	0.335983	5.29974	1.16e-07	2.54e-05	FDR<0.05
								TraesCS7A02G147500	14.0965	-3.93453	0.891705	-3.29092	0.000998614	0.0451235	FDR<0.05	TraesCS7A02G473000	58.8782	-6.42327	1.12734	-4.81069	1.5e-06	4.23e-05	FDR<0.05									TraesCS2D02G027700	78.53	-2.45881	0.399314	-3.65328	0.000258913	0.0199042	FDR<0.05	TraesCS1B02G260600	80.9062	2.78086	0.446473	3.98873	6.64e-05	0.00634341	FDR<0.05
								TraesCS7B02G378700	132.025	-3.92375	0.720575	-4.05752	4.96e-05	0.00354159	FDR<0.05	TraesCS5A02G039000	66.2298	-6.36933	1.34617	-3.98859	6.65e-05	0.00119071	FDR<0.05									TraesCS2D02G339700	116.67	-2.4425	0.389982	-3.6989	0.000216532	0.0171482	FDR<0.05	TraesCS2D02G018300	21.8937	2.79347	0.531266	3.37584	0.000735911	0.04971	FDR<0.05
								TraesCS3D02G055400	52.0569	-3.91375	0.850265	-3.42687	0.000610577	0.0299828	FDR<0.05	TraesCS2B02G125300	1656.86	-6.36877	0.756679	-7.09517	1.29e-12	1.48e-10	FDR<0.05									TraesCS7A02G009100	5283.64	-2.44155	0.305598	-4.71715	2.39e-06	0.000348133	FDR<0.05	TraesCS2A02G212900	517.846	2.80914	0.510269	3.54546	0.000391922	0.0292851	FDR<0.05
								TraesCS7B02G317800	189.014	-3.9135	0.803472	-3.62613	0.000287696	0.0159542	FDR<0.05	TraesCS6D02G274900	51.5085	-6.3649	1.16409	-4.60866	4.05e-06	0.000101789	FDR<0.05									TraesCS7A02G497200	232.472	-2.43745	0.406589	-3.53537	0.000407198	0.028956	FDR<0.05	TraesCS1B02G117500	208.958	2.81936	0.438502	4.14903	3.34e-05	0.00356414	FDR<0.05
								TraesCS2A02G388200	100.914	-3.90718	0.667847	-4.35305	1.34e-05	0.00113016	FDR<0.05	TraesCS6A02G324200	35.0287	-6.3595	1.29906	-4.12566	3.7e-05	0.000712605	FDR<0.05									TraesCS1D02G256700	151.511	-2.39063	0.336253	-4.13566	3.54e-05	0.00367202	FDR<0.05	TraesCS6A02G110600	149.017	2.82075	0.438998	4.14751	3.36e-05	0.0035826	FDR<0.05
								TraesCS3B02G199100	5.64398	-3.88581	0.848369	-3.4016	0.000669933	0.0323066	FDR<0.05	TraesCS7B02G023600	12.8746	-6.3537	1.66627	-3.21299	0.0013136	0.0156621	FDR<0.05									TraesCS7B02G067400	106.664	-2.36959	0.359405	-3.81072	0.000138565	0.0116966	FDR<0.05	TraesCS3D02G036200	96.2058	2.85268	0.54604	3.39295	0.000691449	0.0472349	FDR<0.05
								TraesCS6B02G361400	48.2295	-3.8628	0.742953	-3.85327	0.00011655	0.00735206	FDR<0.05	TraesCS7B02G277800	11.8568	-6.34979	1.16308	-4.59968	4.23e-06	0.000105572	FDR<0.05									TraesCS6D02G241900	257.072	-2.16191	0.345667	-3.36136	0.000775597	0.0499499	FDR<0.05	TraesCS3D02G148300	520.064	2.85751	0.507646	3.65906	0.000253138	0.0202959	FDR<0.05
								TraesCS6A02G333900	223.711	-3.84506	0.781403	-3.64097	0.000271617	0.0152139	FDR<0.05	TraesCS4D02G310400	1018.69	-6.34403	0.644271	-8.29468	1.09e-16	2.96e-14	FDR<0.05									TraesCS3A02G384400	117.389	-2.06803	0.317205	-3.367	0.000759914	0.0491253	FDR<0.05	TraesCS4D02G063200	3151.46	2.85878	0.451635	4.11566	3.86e-05	0.00405545	FDR<0.05
								TraesCS3B02G013300	172.11	-3.83299	0.852691	-3.32241	0.000892443	0.0409135	FDR<0.05	TraesCS2B02G011300	20.5136	-6.33037	1.70908	-3.11886	0.0018155	0.0206024	FDR<0.05									TraesCS5D02G456000	331.844	-2.02053	0.255074	-4.0009	6.31e-05	0.00597463	FDR<0.05	TraesCS7D02G099300	39.3411	2.86362	0.534524	3.48651	0.000489373	0.0352232	FDR<0.05
								TraesCS2D02G583500	81.4507	-3.81867	0.802136	-3.51396	0.000441478	0.0226778	FDR<0.05	TraesCS7B02G120900	73.1574	-6.32831	1.16236	-4.58406	4.56e-06	0.00011262	FDR<0.05									TraesCS2B02G527300	117.878	-2.00995	0.249541	-4.04722	5.18e-05	0.00509096	FDR<0.05	TraesCS4B02G304200	453.792	2.8816	0.530922	3.54402	0.000394078	0.0294043	FDR<0.05
								TraesCS2B02G066100	496.11	-3.81098	0.658596	-4.26813	1.97e-05	0.00158745	FDR<0.05	TraesCS7B02G265000	210.707	-6.31005	0.76999	-6.89626	5.34e-12	5.28e-10	FDR<0.05									TraesCS3D02G104500	916.884	1.7461	0.199151	3.7464	0.00017939	0.0146136	FDR<0.05	TraesCS7D02G087800	1351.68	2.88372	0.456814	4.1236	3.73e-05	0.0039352	FDR<0.05
								TraesCS2A02G108800	20.0174	-3.7937	0.834587	-3.34741	0.00081571	0.0379722	FDR<0.05	TraesCS5D02G271600	35.3356	-6.29521	1.14778	-4.61342	3.96e-06	9.98e-05	FDR<0.05									TraesCS2B02G114900	295.703	1.80661	0.237761	3.39251	0.000692544	0.0454152	FDR<0.05	TraesCS5B02G035100	48.3925	2.89573	0.4956	3.82512	0.000130707	0.0116241	FDR<0.05
								TraesCS2B02G125300	1656.86	-3.78676	0.706129	-3.94653	7.93e-05	0.00528702	FDR<0.05	TraesCS1A02G361800	15.6044	-6.28772	1.16712	-4.53056	5.88e-06	0.000140222	FDR<0.05									TraesCS2B02G093100	1132.53	1.9884	0.291019	3.39633	0.00068295	0.0450653	FDR<0.05	TraesCS7A02G049400	691.593	2.89865	0.469274	4.04593	5.21e-05	0.00523078	FDR<0.05
								TraesCS3B02G359100	21.0634	-3.77809	0.626501	-4.43429	9.24e-06	0.000822517	FDR<0.05	TraesCS2A02G102800	232.489	-6.28336	0.804858	-6.56434	5.23e-11	4.15e-09	FDR<0.05									TraesCS5B02G436500	310.356	2.0719	0.315767	3.39458	0.000687347	0.0451728	FDR<0.05	TraesCS6B02G401100	246.88	2.91622	0.547335	3.50101	0.000463504	0.0337073	FDR<0.05
								TraesCS7D02G360100	499.152	-3.75277	0.549045	-5.01374	5.34e-07	6.68e-05	FDR<0.05	TraesCSU02G216000	9.1058	-6.23577	1.30155	-4.02272	5.75e-05	0.00105085	FDR<0.05									TraesCS1D02G239600	149.561	2.07211	0.31126	3.44442	0.000572291	0.0389124	FDR<0.05	TraesCS4B02G271800	1964.33	2.93241	0.443152	4.36061	1.3e-05	0.00156159	FDR<0.05
								TraesCS7D02G167800	55.5651	-3.73887	0.71806	-3.81426	0.00013659	0.00836162	FDR<0.05	TraesCS2A02G005600	17.8852	-6.22322	1.30078	-4.01545	5.93e-05	0.00108022	FDR<0.05									TraesCS1A02G231200	1715.23	2.07493	0.305587	3.51758	0.000435506	0.0307276	FDR<0.05	TraesCS2A02G496000	142.555	2.94223	0.399975	4.85587	1.2e-06	0.000193919	FDR<0.05
								TraesCS3A02G010000	131.004	-3.73496	0.600387	-4.55532	5.23e-06	0.000497522	FDR<0.05	TraesCS4D02G079500	17.2194	-6.2214	1.64854	-3.1673	0.00153863	0.0179062	FDR<0.05									TraesCS1D02G002700	259.74	2.12162	0.307291	3.65002	0.000262219	0.0200792	FDR<0.05	TraesCS2A02G011000	74.7176	2.94305	0.446584	4.35091	1.36e-05	0.00162422	FDR<0.05
								TraesCS2B02G452100	42.0328	-3.7039	0.617417	-4.37938	1.19e-05	0.00101967	FDR<0.05	TraesCS2B02G547400	22.7184	-6.19955	1.08193	-4.80581	1.54e-06	4.32e-05	FDR<0.05									TraesCS5B02G228500	257.385	2.13924	0.265239	4.29512	1.75e-05	0.0019865	FDR<0.05	TraesCS1B02G308200	145.244	2.94575	0.414029	4.69955	2.61e-06	0.000387254	FDR<0.05
								TraesCS2A02G454300	27.8302	-3.70325	0.714729	-3.7822	0.000155448	0.00935787	FDR<0.05	TraesCS2D02G409000	374.245	-6.19673	1.41544	-3.67146	0.000241171	0.00362657	FDR<0.05									TraesCS5A02G011900	543.153	2.14463	0.236413	4.84166	1.29e-06	0.000200686	FDR<0.05	TraesCS3A02G138300	1161.76	2.96713	0.460378	4.27287	1.93e-05	0.00222016	FDR<0.05
								TraesCS2D02G211100	701.057	-3.68967	0.809828	-3.32129	0.000896027	0.0410259	FDR<0.05	TraesCS2A02G100400	147.311	-6.1948	1.42319	-3.65012	0.00026212	0.00390113	FDR<0.05									TraesCS4D02G055700	573.102	2.15133	0.34157	3.37071	0.000749742	0.0485137	FDR<0.05	TraesCS1D02G381800	165.931	2.9714	0.479172	4.11419	3.89e-05	0.00406966	FDR<0.05
								TraesCS2B02G112800	50.8095	-3.68849	0.68354	-3.93319	8.38e-05	0.00554854	FDR<0.05	TraesCS7D02G049400	38.5201	-6.19159	1.32756	-3.91063	9.21e-05	0.00158108	FDR<0.05									TraesCS1A02G166600	497.449	2.17424	0.345528	3.3984	0.000677803	0.0448395	FDR<0.05	TraesCSU02G020500	20.728	2.97476	0.585019	3.37555	0.000736694	0.0497166	FDR<0.05
								TraesCS2B02G067300	66.3088	-3.6663	0.733658	-3.63426	0.000278783	0.0155672	FDR<0.05	TraesCS7D02G460300	314.703	-6.18699	0.693031	-7.4845	7.18e-14	1.07e-11	FDR<0.05									TraesCS4A02G251600	1772.94	2.1784	0.339138	3.47468	0.000511461	0.0353395	FDR<0.05	TraesCS3D02G353900	90.1862	2.97485	0.543498	3.63359	0.000279503	0.0220679	FDR<0.05
								TraesCS7D02G177700	27.218	-3.64494	0.74588	-3.54607	0.000391024	0.0205522	FDR<0.05	TraesCS7B02G123000	22.0557	-6.1814	1.16265	-4.45653	8.33e-06	0.000191235	FDR<0.05									TraesCS4D02G003400	2002.62	2.19374	0.324061	3.68368	0.000229887	0.0179765	FDR<0.05	TraesCS2D02G222700	338.209	2.97574	0.342348	5.77114	7.87e-09	2.45e-06	FDR<0.05
								TraesCS2D02G324300	8.53149	-3.628	0.746365	-3.52106	0.000429823	0.022205	FDR<0.05	TraesCS7B02G021300	18.8016	-6.17947	1.20841	-4.2862	1.82e-05	0.000380086	FDR<0.05									TraesCS1D02G174100	555.903	2.19558	0.323379	3.69716	0.000218024	0.0172264	FDR<0.05	TraesCS2D02G396300	144.382	2.99294	0.560076	3.55834	0.000373202	0.0281182	FDR<0.05
								TraesCS7A02G203100	142.509	-3.58529	0.64091	-4.03378	5.49e-05	0.00385482	FDR<0.05	TraesCS5D02G538600	20.5392	-6.17257	1.16632	-4.43494	9.21e-06	0.000207756	FDR<0.05									TraesCS4A02G424900	561.399	2.19725	0.324934	3.68459	0.000229072	0.0179632	FDR<0.05	TraesCS5D02G233600	75.3114	3.00019	0.434899	4.59921	4.24e-06	0.000588849	FDR<0.05
								TraesCS1A02G289100	31.1795	-3.52769	0.620104	-4.07624	4.58e-05	0.00330599	FDR<0.05	TraesCS5D02G227000	9.27521	-6.16945	1.2094	-4.2744	1.92e-05	0.000398488	FDR<0.05									TraesCS5D02G256100	223.376	2.2131	0.337753	3.59168	0.000328552	0.0244324	FDR<0.05	TraesCS4B02G128000	67.947	3.00466	0.528267	3.79478	0.000147774	0.0128271	FDR<0.05
								TraesCS4B02G208000	56.8759	-3.51565	0.568529	-4.42484	9.65e-06	0.000849383	FDR<0.05	TraesCS7A02G339900	43.2124	-6.16614	1.16056	-4.45142	8.53e-06	0.000194796	FDR<0.05									TraesCS7B02G231000	197.868	2.22354	0.328326	3.72661	0.00019407	0.0157158	FDR<0.05	TraesCS5D02G215400	96.4849	3.00711	0.580563	3.45718	0.000545853	0.0385608	FDR<0.05
								TraesCS6A02G022200	585.432	-3.50941	0.752471	-3.33489	0.000853332	0.0394197	FDR<0.05	TraesCS1B02G383900	15.4865	-6.16517	1.1089	-4.65792	3.19e-06	8.25e-05	FDR<0.05									TraesCS5A02G543700	963.156	2.23203	0.362072	3.40271	0.000667207	0.0443933	FDR<0.05	TraesCS1A02G358400	217.123	3.01437	0.53633	3.75584	0.000172761	0.0145095	FDR<0.05
								TraesCS6D02G308700	363.421	-3.48305	0.596903	-4.15989	3.18e-05	0.00241651	FDR<0.05	TraesCS6A02G241700	12.2885	-6.16384	1.1883	-4.34558	1.39e-05	0.000298053	FDR<0.05									TraesCS2A02G162300	55.3556	2.29594	0.362737	3.57266	0.000353372	0.0258556	FDR<0.05	TraesCS3D02G033800	293.102	3.01935	0.553466	3.64855	0.000263722	0.0210978	FDR<0.05
								TraesCS4D02G195100	1550.65	-3.46937	0.572754	-4.31139	1.62e-05	0.00134537	FDR<0.05	TraesCS6D02G110500	47.7956	-6.14141	1.11806	-4.59853	4.25e-06	0.000105986	FDR<0.05									TraesCS7B02G294800	1418.14	2.30535	0.338097	3.86087	0.000112985	0.00982555	FDR<0.05	TraesCS5A02G262400	543.025	3.02778	0.525601	3.85802	0.000114309	0.010292	FDR<0.05
								TraesCS6D02G241900	257.072	-3.46303	0.377817	-6.51909	7.07e-11	2.49e-08	FDR<0.05	TraesCS7A02G417700	158.724	-6.13868	0.770416	-6.67001	2.56e-11	2.19e-09	FDR<0.05									TraesCS7D02G198500	78.4341	2.30915	0.381727	3.42955	0.000604578	0.0407827	FDR<0.05	TraesCS6B02G342800	238.795	3.0338	0.50457	4.03075	5.56e-05	0.00547526	FDR<0.05
								TraesCS7D02G008800	2761.67	-3.44822	0.432269	-5.66364	1.48e-08	2.89e-06	FDR<0.05	TraesCS4D02G187100	15.553	-6.13508	1.2577	-4.08292	4.45e-05	0.000840954	FDR<0.05									TraesCS3A02G299000	928.262	2.33656	0.381654	3.50203	0.000461726	0.0322964	FDR<0.05	TraesCS7B02G292700	1008.61	3.03543	0.59031	3.44806	0.000564625	0.0396551	FDR<0.05
								TraesCS6D02G332700	195.296	-3.44384	0.626225	-3.90249	9.52e-05	0.00619462	FDR<0.05	TraesCS2D02G039100	81.1355	-6.1235	0.857091	-5.97777	2.26e-09	1.24e-07	FDR<0.05									TraesCS6D02G197800	2531.51	2.36163	0.337841	4.0304	5.57e-05	0.00538407	FDR<0.05	TraesCS4A02G015600	461.789	3.04294	0.554208	3.68623	0.000227598	0.0184523	FDR<0.05
								TraesCS1B02G049200	346.654	-3.44216	0.55187	-4.42525	9.63e-06	0.000849383	FDR<0.05	TraesCS6B02G274500	19.4478	-6.12247	1.15709	-4.42704	9.55e-06	0.000214115	FDR<0.05									TraesCS3D02G406500	190.731	2.36498	0.34529	3.95314	7.71e-05	0.00702994	FDR<0.05	TraesCS1D02G363300	240.032	3.04741	0.538974	3.79872	0.000145443	0.0126704	FDR<0.05
								TraesCS7B02G379100	27.0643	-3.41675	0.676451	-3.57269	0.000353329	0.0189151	FDR<0.05	TraesCS5A02G219500	21.3786	-6.11071	1.59641	-3.20137	0.00136776	0.0161993	FDR<0.05									TraesCS2D02G053300	49.6201	2.36557	0.374618	3.64522	0.000267163	0.0203778	FDR<0.05	TraesCS5D02G214300	17.4735	3.05167	0.585294	3.50536	0.000455995	0.0332835	FDR<0.05
								TraesCS5A02G378700	191.955	-3.40248	0.680979	-3.52798	0.000418743	0.0217255	FDR<0.05	TraesCS5B02G009600	386.334	-6.10045	1.03084	-4.94784	7.5e-07	2.3e-05	FDR<0.05									TraesCS1A02G250000	1062.84	2.37391	0.330691	4.15465	3.26e-05	0.00340576	FDR<0.05	TraesCS6A02G110500	62.0498	3.06349	0.603954	3.41663	0.000634011	0.0439322	FDR<0.05
								TraesCS7A02G103600	26.4773	-3.40153	0.692934	-3.46574	0.00052878	0.0265232	FDR<0.05	TraesCS6B02G108500	9.77156	-6.09941	1.35521	-3.76283	0.000168004	0.00265177	FDR<0.05									TraesCS1A02G102900	54.3746	2.37436	0.387199	3.54948	0.000385989	0.0276785	FDR<0.05	TraesCS2B02G515200	42.0017	3.07376	0.586655	3.53488	0.000407956	0.0302029	FDR<0.05
								TraesCS2A02G453300	189.288	-3.37082	0.478891	-4.95065	7.4e-07	8.87e-05	FDR<0.05	TraesCS1A02G442300	10.6721	-6.09636	1.24706	-4.08668	4.38e-05	0.000828532	FDR<0.05									TraesCS4A02G296300	7162.62	2.38255	0.410749	3.36591	0.000762908	0.0492722	FDR<0.05	TraesCS6D02G021100	563.86	3.08025	0.518063	4.01544	5.93e-05	0.00576158	FDR<0.05
								TraesCS2D02G452500	53.4571	-3.35931	0.687467	-3.43189	0.000599387	0.0296139	FDR<0.05	TraesCS7B02G385500	1864.1	-6.07382	0.624412	-8.12576	4.45e-16	1.06e-13	FDR<0.05									TraesCS7A02G242800	170.842	2.38906	0.413243	3.36137	0.000775563	0.0499499	FDR<0.05	TraesCS1A02G351600	713.845	3.08391	0.561691	3.71007	0.0002072	0.0170271	FDR<0.05
								TraesCS1A02G121800	28.6124	-3.32859	0.712532	-3.26806	0.00108288	0.0481812	FDR<0.05	TraesCS2D02G124800	8.0995	-6.07076	1.39051	-3.64668	0.000265651	0.00394476	FDR<0.05									TraesCS5B02G074000	187.356	2.39114	0.367574	3.78464	0.00015393	0.0127992	FDR<0.05	TraesCS2A02G152200	354.505	3.09534	0.581364	3.60419	0.000313131	0.0243778	FDR<0.05
								TraesCS1B02G352000	47.2406	-3.29571	0.696744	-3.29491	0.000984545	0.0445999	FDR<0.05	TraesCS6B02G119900	13.1897	-6.05078	1.40431	-3.59663	0.000322366	0.00466068	FDR<0.05									TraesCS3B02G602800	264.924	2.39547	0.405229	3.44366	0.000573903	0.0389831	FDR<0.05	TraesCS7B02G418500	106.398	3.09621	0.617573	3.39428	0.000688101	0.0470505	FDR<0.05
								TraesCS1A02G326000	18.5527	-3.28327	0.636431	-3.58762	0.00033371	0.0180233	FDR<0.05	TraesCS3D02G474800	1522.11	-6.05033	0.841572	-6.00107	1.96e-09	1.08e-07	FDR<0.05									TraesCS4B02G377100	1698.83	2.39971	0.397342	3.52267	0.000427217	0.0302222	FDR<0.05	TraesCS2A02G008900	22.0121	3.0991	0.51139	4.10469	4.05e-05	0.00422825	FDR<0.05
								TraesCS4A02G109900	3560.17	-3.26846	0.585801	-3.8724	0.000107768	0.006888	FDR<0.05	TraesCS2B02G600200	1470.24	-6.04202	1.17559	-4.28894	1.8e-05	0.000375971	FDR<0.05									TraesCS6D02G239700	554.047	2.40734	0.277073	5.07931	3.79e-07	6.77e-05	FDR<0.05	TraesCSU02G145300	545.303	3.09912	0.560028	3.74824	0.000178081	0.0149045	FDR<0.05
								TraesCS7A02G009200	1009.87	-3.25459	0.487219	-4.62747	3.7e-06	0.00036617	FDR<0.05	TraesCS6B02G351100	5.68326	-6.02718	1.31041	-3.83634	0.000124883	0.00205763	FDR<0.05									TraesCS4D02G061800	1797.32	2.41761	0.361819	3.91802	8.93e-05	0.00797742	FDR<0.05	TraesCS5A02G337700	55.8084	3.10153	0.528627	3.97545	7.02e-05	0.00666424	FDR<0.05
								TraesCS2A02G108100	352.447	-3.21929	0.483193	-4.59296	4.37e-06	0.000426865	FDR<0.05	TraesCS2B02G038700	14.8189	-6.02615	1.70031	-2.95603	0.00311629	0.0326023	FDR<0.05									TraesCS3B02G490600	1008.12	2.42199	0.326275	4.35827	1.31e-05	0.00154832	FDR<0.05	TraesCS4D02G055300	154.553	3.10315	0.390064	5.3918	6.98e-08	1.65e-05	FDR<0.05
								TraesCS2A02G401600	151.996	-3.19131	0.653113	-3.35518	0.000793146	0.0371125	FDR<0.05	TraesCS5D02G469300	10.7646	-6.02495	1.17976	-4.25931	2.05e-05	0.000422837	FDR<0.05									TraesCS4B02G044400	437.054	2.42571	0.376856	3.78318	0.000154838	0.012859	FDR<0.05	TraesCS1A02G350400	250.709	3.11003	0.455337	4.63399	3.59e-06	0.000510745	FDR<0.05
								TraesCS3D02G001600	113.413	-3.17982	0.602262	-3.61939	0.000295302	0.016264	FDR<0.05	TraesCS6A02G217100	702.07	-6.02433	0.77812	-6.45702	1.07e-10	7.91e-09	FDR<0.05									TraesCS3A02G331000	745.688	2.43012	0.344199	4.15493	3.25e-05	0.00340576	FDR<0.05	TraesCS6A02G215500	4408.1	3.11381	0.375518	5.62905	1.81e-08	4.97e-06	FDR<0.05
								TraesCS4B02G335300	2846.17	-3.17331	0.451605	-4.81242	1.49e-06	0.000165505	FDR<0.05	TraesCS7B02G342600	12.0106	-6.01821	1.50368	-3.33729	0.000846007	0.0107051	FDR<0.05									TraesCS1D02G292700	181.581	2.4324	0.334443	4.28294	1.84e-05	0.00206747	FDR<0.05	TraesCS2A02G196700	288.677	3.11499	0.602747	3.50892	0.000449924	0.0329066	FDR<0.05
								TraesCS2D02G456900	246.07	-3.16466	0.363901	-5.94849	2.71e-09	6.23e-07	FDR<0.05	TraesCS6A02G383700	17.1697	-6.00388	1.19561	-4.18523	2.85e-05	0.00056601	FDR<0.05									TraesCS5B02G203100	87.9991	2.45555	0.42859	3.39613	0.000683463	0.0450653	FDR<0.05	TraesCS2D02G199700	681.487	3.11587	0.40672	5.20228	1.97e-07	4.07e-05	FDR<0.05
								TraesCS1D02G288200	95.885	-3.15836	0.585103	-3.68885	0.000225271	0.0128868	FDR<0.05	TraesCS1A02G302300	18.9572	-6.00332	1.11452	-4.48923	7.15e-06	0.000166695	FDR<0.05									TraesCS2D02G449400	530.334	2.47	0.392297	3.74716	0.000178851	0.0145872	FDR<0.05	TraesCS4B02G337600	291.449	3.11626	0.517362	4.09049	4.3e-05	0.00445074	FDR<0.05
								TraesCS2B02G483000	594.8	-3.15536	0.554372	-3.88792	0.000101105	0.00650808	FDR<0.05	TraesCSU02G144600	24.0541	-6.00113	1.46409	-3.41587	0.000635781	0.00833298	FDR<0.05									TraesCS7B02G254900	359.639	2.47495	0.401079	3.67746	0.000235564	0.0183124	FDR<0.05	TraesCS1D02G359100	634.035	3.1221	0.554475	3.82723	0.000129595	0.0115535	FDR<0.05
								TraesCS1D02G355600	23.112	-3.14002	0.62872	-3.40377	0.000664628	0.0321391	FDR<0.05	TraesCS3A02G032000	25.2257	-5.99619	1.70819	-2.92485	0.00344625	0.0355109	FDR<0.05									TraesCS1D02G189700	348.396	2.49372	0.321919	4.64004	3.48e-06	0.000487289	FDR<0.05	TraesCS2D02G498000	371.421	3.12647	0.455249	4.671	3e-06	0.000437117	FDR<0.05
								TraesCS5D02G516900	79.4318	-3.13347	0.565669	-3.77159	0.000162209	0.00970841	FDR<0.05	TraesCS1A02G317900	51.9968	-5.97214	1.23808	-4.01602	5.92e-05	0.00107797	FDR<0.05									TraesCS3B02G480000	251.838	2.50941	0.367181	4.11081	3.94e-05	0.00402327	FDR<0.05	TraesCS7D02G147500	20.4055	3.13217	0.629445	3.38737	0.000705657	0.0479794	FDR<0.05
								TraesCS1D02G040000	224.207	-3.13077	0.615373	-3.46256	0.000535056	0.0268194	FDR<0.05	TraesCS6D02G160700	12.3297	-5.96677	1.12099	-4.43071	9.39e-06	0.000211218	FDR<0.05									TraesCS2B02G010500	123.203	2.51049	0.40338	3.74458	0.000180695	0.0146849	FDR<0.05	TraesCS7D02G150500	102.355	3.1365	0.548935	3.89208	9.94e-05	0.00909561	FDR<0.05
								TraesCS5B02G202100	100.314	-3.10714	0.609437	-3.45752	0.000545164	0.0272577	FDR<0.05	TraesCS7A02G477100	576.985	-5.96533	0.780209	-6.36411	1.96e-10	1.37e-08	FDR<0.05									TraesCS2D02G018200	31.5961	2.51458	0.43704	3.46553	0.000529186	0.0363435	FDR<0.05	TraesCS5A02G545200	3085.9	3.16248	0.452878	4.77497	1.8e-06	0.000277766	FDR<0.05
								TraesCS4B02G224800	139.904	-3.10412	0.474864	-4.43098	9.38e-06	0.000833209	FDR<0.05	TraesCS7D02G469400	1349.19	-5.95328	0.664488	-7.45428	9.04e-14	1.33e-11	FDR<0.05									TraesCS7B02G233400	157.007	2.52667	0.373568	4.08674	4.37e-05	0.00437265	FDR<0.05	TraesCS4A02G401300	1122.76	3.16333	0.554671	3.90021	9.61e-05	0.00884028	FDR<0.05
								TraesCS7A02G113400	12.8649	-3.05546	0.624639	-3.29064	0.000999591	0.0451235	FDR<0.05	TraesCS3B02G264300	26.5339	-5.94971	1.26978	-3.89808	9.7e-05	0.0016555	FDR<0.05									TraesCS4A02G403800	75.9354	2.54456	0.384685	4.01513	5.94e-05	0.00568859	FDR<0.05	TraesCS6B02G105400	421.957	3.16476	0.483602	4.47632	7.59e-06	0.000988163	FDR<0.05
								TraesCS3A02G093400	122.726	-3.04013	0.509821	-4.00165	6.29e-05	0.00432965	FDR<0.05	TraesCS4A02G012400	177.81	-5.94057	0.864785	-5.71306	1.11e-08	5.18e-07	FDR<0.05									TraesCS1D02G349900	185.628	2.54565	0.378761	4.08081	4.49e-05	0.00444661	FDR<0.05	TraesCS6D02G237600	22.1824	3.17024	0.62686	3.46207	0.000536032	0.0379781	FDR<0.05
								TraesCS7B02G445500	74.3115	-3.03916	0.599517	-3.40135	0.000670548	0.0323147	FDR<0.05	TraesCS5A02G338700	139.309	-5.92794	0.714449	-6.89755	5.29e-12	5.24e-10	FDR<0.05									TraesCS2D02G127000	1679.7	2.5583	0.439156	3.5484	0.000387577	0.0277341	FDR<0.05	TraesCS4D02G186500	1773.22	3.18194	0.59878	3.64398	0.000268452	0.0213583	FDR<0.05
								TraesCS3B02G306300	23.1635	-2.99734	0.56512	-3.53438	0.000408741	0.021298	FDR<0.05	TraesCS1A02G209900	36.519	-5.92163	1.09465	-4.49607	6.92e-06	0.000162263	FDR<0.05									TraesCS6B02G245100	2442.77	2.56151	0.343	4.55252	5.3e-06	0.00070402	FDR<0.05	TraesCS1D02G376300	1554.36	3.1862	0.628755	3.47704	0.000506988	0.0362391	FDR<0.05
								TraesCS5A02G548500	476.914	-2.98659	0.379978	-5.22817	1.71e-07	2.48e-05	FDR<0.05	TraesCS1D02G163000	9.1986	-5.91629	1.2978	-3.78817	0.000151763	0.00243197	FDR<0.05									TraesCS1D02G249600	2863.94	2.56179	0.389216	4.01267	6e-05	0.00573205	FDR<0.05	TraesCS4A02G226300	54.9555	3.18932	0.595065	3.67913	0.000234035	0.0188896	FDR<0.05
								TraesCS2A02G460600	371.417	-2.97889	0.443567	-4.46132	8.15e-06	0.000730696	FDR<0.05	TraesCS2B02G311300	28.0996	-5.91518	1.56331	-3.14409	0.00166607	0.0191373	FDR<0.05									TraesCSU02G052900	224.729	2.57776	0.39737	3.97051	7.17e-05	0.00664303	FDR<0.05	TraesCS1D02G039500	376.11	3.19294	0.53942	4.06537	4.8e-05	0.0048956	FDR<0.05
								TraesCS4D02G239800	244.382	-2.97503	0.513083	-3.84933	0.000118441	0.00744545	FDR<0.05	TraesCS2B02G176600	23.2199	-5.90866	1.50198	-3.26814	0.00108257	0.0132699	FDR<0.05									TraesCS2A02G496000	142.555	2.57847	0.39711	3.97489	7.04e-05	0.0065661	FDR<0.05	TraesCS6A02G222700	390.202	3.19326	0.559292	3.92149	8.8e-05	0.00815663	FDR<0.05
								TraesCS5B02G491500	167.95	-2.96866	0.59899	-3.28662	0.00101396	0.0455905	FDR<0.05	TraesCS2B02G063400	16.702	-5.90814	1.26637	-3.87576	0.00010629	0.00179161	FDR<0.05									TraesCS2B02G536600	41.0295	2.59771	0.386036	4.13875	3.49e-05	0.0036339	FDR<0.05	TraesCS6A02G281900	173.943	3.19707	0.585735	3.75096	0.000176157	0.0147776	FDR<0.05
								TraesCS4A02G236200	86.9181	-2.96444	0.471529	-4.16611	3.1e-05	0.00235649	FDR<0.05	TraesCS7D02G538800	190.184	-5.89958	0.953266	-5.13978	2.75e-07	9.41e-06	FDR<0.05									TraesCS2A02G011000	74.7176	2.60685	0.452202	3.55338	0.000380314	0.0274156	FDR<0.05	TraesCS3B02G388000	443.972	3.19967	0.427418	5.14643	2.65e-07	5.35e-05	FDR<0.05
								TraesCS7A02G009100	5283.64	-2.96203	0.324347	-6.04918	1.46e-09	3.55e-07	FDR<0.05	TraesCS1B02G281500	14.431	-5.89926	1.29969	-3.76956	0.000163537	0.00259143	FDR<0.05									TraesCS5D02G068500	779.535	2.62168	0.477153	3.39865	0.000677193	0.0448395	FDR<0.05	TraesCS3B02G589600	163.575	3.2104	0.56064	3.94264	8.06e-05	0.00752728	FDR<0.05
								TraesCS2B02G478700	164.085	-2.91121	0.411315	-4.6466	3.37e-06	0.000338767	FDR<0.05	TraesCS5A02G381100	1458.75	-5.89534	0.651523	-7.51369	5.75e-14	8.86e-12	FDR<0.05									TraesCS1A02G121500	65.9892	2.62177	0.405977	3.99473	6.48e-05	0.00611451	FDR<0.05	TraesCS7D02G393100	1512.94	3.21654	0.459379	4.82509	1.4e-06	0.000222436	FDR<0.05
								TraesCS1B02G250900	110.619	-2.90768	0.561636	-3.39664	0.000682184	0.03281	FDR<0.05	TraesCS6B02G165200	17.0156	-5.89179	1.17128	-4.17645	2.96e-05	0.000585074	FDR<0.05									TraesCS4B02G062800	1985.76	2.62633	0.349888	4.64812	3.35e-06	0.000469545	FDR<0.05	TraesCS7B02G208200	59.6508	3.22421	0.609922	3.64672	0.000265612	0.0211788	FDR<0.05
								TraesCS1D02G266300	129.184	-2.90698	0.563889	-3.38184	0.00072001	0.034243	FDR<0.05	TraesCS2A02G122100	19.0753	-5.89137	1.17623	-4.15852	3.2e-05	0.000627294	FDR<0.05									TraesCS7A02G049400	691.593	2.62668	0.469543	3.4644	0.000531416	0.0364599	FDR<0.05	TraesCS7D02G536900	874.625	3.22707	0.469758	4.7409	2.13e-06	0.000323984	FDR<0.05
								TraesCS7A02G497200	232.472	-2.90621	0.435404	-4.37803	1.2e-05	0.0010224	FDR<0.05	TraesCS5D02G227500	16.8345	-5.88994	1.40954	-3.46919	0.000522037	0.00705655	FDR<0.05									TraesCS3B02G361100	626.074	2.63764	0.36196	4.52437	6.06e-06	0.000786154	FDR<0.05	TraesCS6B02G004100	60.4961	3.22902	0.544878	4.09086	4.3e-05	0.00444995	FDR<0.05
								TraesCS2B02G066000	157.703	-2.90389	0.537581	-3.54158	0.00039774	0.0208447	FDR<0.05	TraesCS7B02G384600	96.7661	-5.88747	1.28245	-3.81103	0.000138387	0.00224542	FDR<0.05									TraesCS2B02G606700	2283.17	2.64022	0.362633	4.52308	6.09e-06	0.000789485	FDR<0.05	TraesCS3A02G141700	39.7985	3.23281	0.619289	3.60543	0.000311635	0.0243244	FDR<0.05
								TraesCS3A02G386300	363.942	-2.89523	0.561562	-3.37492	0.000738378	0.0348195	FDR<0.05	TraesCS2A02G329400	15.9259	-5.88624	1.21121	-4.03417	5.48e-05	0.00100752	FDR<0.05									TraesCS5B02G142500	123.941	2.66765	0.408507	4.08231	4.46e-05	0.00442907	FDR<0.05	TraesCS3B02G132700	127.678	3.23647	0.656602	3.40612	0.000658921	0.0454844	FDR<0.05
								TraesCS5B02G195800	22.6767	-2.88648	0.484398	-3.89448	9.84e-05	0.00637617	FDR<0.05	TraesCS1B02G128900	10.4029	-5.88448	1.3627	-3.58441	0.000337843	0.00484696	FDR<0.05									TraesCS4D02G103300	2039.41	2.67868	0.415554	4.03963	5.35e-05	0.00522098	FDR<0.05	TraesCS3A02G435200	128.817	3.23739	0.615553	3.63476	0.000278245	0.0219926	FDR<0.05
								TraesCS3B02G307900	743.627	-2.86364	0.408185	-4.56567	4.98e-06	0.000477979	FDR<0.05	TraesCS2A02G108800	20.0174	-5.88036	1.24535	-3.91887	8.9e-05	0.00153505	FDR<0.05									TraesCS3A02G132000	785.849	2.6789	0.371498	4.51927	6.21e-06	0.000802291	FDR<0.05	TraesCS4D02G063400	1443.89	3.24557	0.646785	3.4719	0.000516783	0.0368303	FDR<0.05
								TraesCS6A02G413500	636.066	-2.84353	0.463027	-3.98146	6.85e-05	0.00465258	FDR<0.05	TraesCS4B02G051100	21.0761	-5.87075	1.49208	-3.2644	0.00109694	0.0134221	FDR<0.05									TraesCS5A02G035300	159.619	2.6837	0.454	3.70859	0.00020842	0.0166215	FDR<0.05	TraesCS2A02G205900	274.592	3.24979	0.461564	4.87427	1.09e-06	0.000178643	FDR<0.05
								TraesCS3D02G173200	13.8622	-2.84195	0.519233	-3.54744	0.000388994	0.02049	FDR<0.05	TraesCS6D02G232100	1540.99	-5.86819	0.703386	-6.92109	4.48e-12	4.51e-10	FDR<0.05									TraesCS5D02G289000	44.2351	2.69283	0.483494	3.50124	0.0004631	0.0323582	FDR<0.05	TraesCS1B02G096800	1352.17	3.25444	0.533136	4.22865	2.35e-05	0.00261656	FDR<0.05
								TraesCS1A02G186000	20.9803	-2.83366	0.551232	-3.32647	0.000879534	0.040501	FDR<0.05	TraesCS2D02G090400	31.3135	-5.86657	1.4306	-3.40177	0.000669508	0.00873397	FDR<0.05									TraesCS7B02G077800	320.581	2.69412	0.466269	3.63336	0.000279758	0.0211964	FDR<0.05	TraesCS1A02G203600	347.674	3.25618	0.511748	4.40876	1.04e-05	0.00129027	FDR<0.05
								TraesCS7D02G008700	7702.62	-2.8067	0.370478	-4.87668	1.08e-06	0.000124123	FDR<0.05	TraesCS5D02G569600	15.4414	-5.8544	1.12036	-4.3329	1.47e-05	0.000313884	FDR<0.05									TraesCS2D02G344600	180.427	2.69962	0.374535	4.53794	5.68e-06	0.000747201	FDR<0.05	TraesCS2D02G028900	225.973	3.25769	0.495536	4.55605	5.21e-06	0.000710156	FDR<0.05
								TraesCS2A02G154300	210.775	-2.76823	0.467313	-3.78383	0.000154432	0.00931995	FDR<0.05	TraesCS4A02G254900	48.7383	-5.84988	1.19544	-4.05699	4.97e-05	0.000925001	FDR<0.05									TraesCS2D02G326400	826.095	2.70971	0.404981	4.22171	2.42e-05	0.00263139	FDR<0.05	TraesCS5B02G203100	87.9991	3.26188	0.440146	5.13894	2.76e-07	5.53e-05	FDR<0.05
								TraesCS1D02G010800	1587.12	-2.76718	0.453565	-3.89619	9.77e-05	0.00634629	FDR<0.05	TraesCS2A02G411700	451.387	-5.84741	1.1209	-4.32456	1.53e-05	0.000324854	FDR<0.05									TraesCS4A02G435300	197.283	2.73011	0.477406	3.62398	0.0002901	0.0218828	FDR<0.05	TraesCS2D02G204700	503.547	3.26514	0.600276	3.7735	0.000160975	0.0137426	FDR<0.05
								TraesCS5D02G491900	448.61	-2.73719	0.468449	-3.70839	0.000208577	0.0120652	FDR<0.05	TraesCS1B02G410000	25.8523	-5.84517	1.33204	-3.63739	0.00027541	0.00407465	FDR<0.05									TraesCS3A02G359400	1241.32	2.74766	0.353778	4.93999	7.81e-07	0.000130402	FDR<0.05	TraesCS4B02G377700	33.7276	3.2724	0.663804	3.42329	0.00061867	0.0429925	FDR<0.05
								TraesCS1D02G215200	144.505	-2.71043	0.499266	-3.42589	0.000612799	0.0300715	FDR<0.05	TraesCSU02G022000	8.90591	-5.84207	1.25587	-3.85556	0.000115464	0.00192431	FDR<0.05									TraesCS5D02G440700	163.634	2.74976	0.471562	3.71055	0.000206811	0.0165318	FDR<0.05	TraesCS2D02G218700	642.664	3.27899	0.584477	3.89919	9.65e-05	0.00885494	FDR<0.05
								TraesCS7B02G067400	106.664	-2.7015	0.388768	-4.37664	1.21e-05	0.00102769	FDR<0.05	TraesCS3B02G328000	13.3115	-5.8361	1.5389	-3.14258	0.00167469	0.019215	FDR<0.05									TraesCS2A02G058300	123.577	2.75165	0.309191	5.66526	1.47e-08	3.81e-06	FDR<0.05	TraesCS1B02G117400	616.432	3.28718	0.564857	4.04913	5.14e-05	0.00518954	FDR<0.05
								TraesCS5A02G478500	512.239	-2.68182	0.452759	-3.71461	0.00020352	0.0118181	FDR<0.05	TraesCS4A02G255200	62.6463	-5.82335	1.27841	-3.77294	0.000161338	0.00256106	FDR<0.05									TraesCS7A02G173000	388.365	2.75646	0.445459	3.94305	8.05e-05	0.00729378	FDR<0.05	TraesCS6B02G346000	37.9558	3.29526	0.67785	3.38608	0.000708985	0.0481154	FDR<0.05
								TraesCS7A02G363000	1190	-2.67913	0.367206	-4.57272	4.81e-06	0.000464013	FDR<0.05	TraesCS7D02G148000	6.41472	-5.82299	1.19016	-4.0524	5.07e-05	0.000940473	FDR<0.05									TraesCS6B02G105400	421.957	2.76028	0.478346	3.67992	0.000233303	0.0182019	FDR<0.05	TraesCS6A02G267600	120.866	3.29782	0.627579	3.66139	0.000250846	0.0201567	FDR<0.05
								TraesCS2B02G535500	721.801	-2.67633	0.479111	-3.49883	0.000467303	0.023869	FDR<0.05	TraesCS3D02G441000	10.1835	-5.82157	1.2814	-3.76274	0.000168064	0.00265183	FDR<0.05									TraesCS7B02G276300	296.568	2.76301	0.411231	4.28715	1.81e-05	0.00203202	FDR<0.05	TraesCS6B02G284000	250.091	3.2986	0.417515	5.50543	3.68e-08	9.3e-06	FDR<0.05
								TraesCS6A02G252900	104.708	-2.66625	0.509325	-3.27148	0.00106988	0.0477493	FDR<0.05	TraesCS5D02G227300	14.5068	-5.81015	1.53747	-3.12861	0.00175636	0.0200284	FDR<0.05									TraesCS3B02G455200	2340.33	2.77241	0.423698	4.18318	2.87e-05	0.0030614	FDR<0.05	TraesCS1B02G052600	15.1597	3.30191	0.605406	3.80227	0.000143377	0.0125356	FDR<0.05
								TraesCS4A02G104500	187.229	-2.65709	0.36468	-4.54396	5.52e-06	0.00051913	FDR<0.05	TraesCS5D02G543300	7.02173	-5.80944	1.26244	-3.80963	0.000139172	0.00225664	FDR<0.05									TraesCS3D02G268500	230.318	2.77772	0.48719	3.64894	0.000263327	0.0201302	FDR<0.05	TraesCS2A02G145800	465.192	3.31033	0.635333	3.63641	0.000276462	0.0218994	FDR<0.05
								TraesCS4B02G017100	211.752	-2.64169	0.472505	-3.47443	0.000511931	0.025803	FDR<0.05	TraesCS5B02G421100	29.3584	-5.79696	1.39276	-3.44421	0.000572736	0.00763928	FDR<0.05									TraesCS6A02G331900	231.27	2.78383	0.500239	3.56595	0.000362541	0.026357	FDR<0.05	TraesCS3D02G268500	230.318	3.31036	0.487422	4.73996	2.14e-06	0.00032413	FDR<0.05
								TraesCS4A02G485900	3235.53	-2.63622	0.311256	-5.25684	1.47e-07	2.16e-05	FDR<0.05	TraesCS4D02G353500	76.6872	-5.79375	0.998855	-4.79925	1.59e-06	4.46e-05	FDR<0.05									TraesCS3A02G452900	642.595	2.78414	0.406684	4.38706	1.15e-05	0.00137605	FDR<0.05	TraesCS1B02G466200	279.83	3.32401	0.575843	4.03585	5.44e-05	0.00540183	FDR<0.05
								TraesCS2A02G113800	207.456	-2.63249	0.470562	-3.46924	0.000521938	0.0262345	FDR<0.05	TraesCS6D02G256500	23.0381	-5.7864	1.7016	-2.81288	0.00491001	0.0476728	FDR<0.05									TraesCS1A02G298600	170.164	2.78633	0.370408	4.82261	1.42e-06	0.000216878	FDR<0.05	TraesCS7B02G052700	283.601	3.33122	0.486008	4.79667	1.61e-06	0.000251997	FDR<0.05
								TraesCS2A02G391500	39.911	-2.62942	0.465914	-3.49725	0.000470075	0.0239634	FDR<0.05	TraesCS2D02G006100	23.7227	-5.78344	1.22385	-3.90853	9.29e-05	0.00159339	FDR<0.05									TraesCS2B02G214900	309.945	2.78656	0.384091	4.65139	3.3e-06	0.000465039	FDR<0.05	TraesCS3A02G355100	198.719	3.33387	0.480206	4.86015	1.17e-06	0.000190625	FDR<0.05
								TraesCS2D02G358200	630.283	-2.59774	0.397033	-4.02421	5.72e-05	0.00397645	FDR<0.05	TraesCS4B02G262200	221.047	-5.76304	0.718283	-6.63115	3.33e-11	2.78e-09	FDR<0.05									TraesCS3D02G148300	520.064	2.78771	0.503206	3.55264	0.000381385	0.0274637	FDR<0.05	TraesCS3A02G113400	133.534	3.3365	0.65521	3.56603	0.00036243	0.0273635	FDR<0.05
								TraesCS2A02G456600	127.436	-2.5973	0.443003	-3.60562	0.000311407	0.0170474	FDR<0.05	TraesCS5A02G517200	64.7218	-5.75572	1.11989	-4.2466	2.17e-05	0.000445007	FDR<0.05									TraesCS2B02G018600	64.9252	2.8394	0.407787	4.5107	6.46e-06	0.000830686	FDR<0.05	TraesCS6B02G414900	87.6021	3.34569	0.648834	3.61524	0.000300068	0.0235378	FDR<0.05
								TraesCS6D02G008500	282.892	-2.58961	0.437918	-3.62992	0.000283505	0.015758	FDR<0.05	TraesCS7D02G195200	13.0583	-5.74602	1.1885	-3.99329	6.52e-05	0.00117109	FDR<0.05									TraesCS6B02G059800	58.6645	2.87782	0.43487	4.31811	1.57e-05	0.00181162	FDR<0.05	TraesCS5D02G002900	94.075	3.35429	0.450933	5.22092	1.78e-07	3.73e-05	FDR<0.05
								TraesCS1D02G256700	151.511	-2.57007	0.360486	-4.35543	1.33e-05	0.00112187	FDR<0.05	TraesCS6B02G368600	94.7246	-5.73709	0.861706	-5.49734	3.86e-08	1.6e-06	FDR<0.05									TraesCS3B02G388000	443.972	2.92246	0.427748	4.49437	6.98e-06	0.000885371	FDR<0.05	TraesCS4B02G264900	26.3556	3.36241	0.661219	3.57282	0.000353162	0.0269202	FDR<0.05
								TraesCS3D02G448600	169.68	-2.55016	0.466432	-3.32345	0.00088911	0.0408382	FDR<0.05	TraesCS7B02G024000	6.29576	-5.73506	1.57195	-3.01222	0.00259344	0.0278642	FDR<0.05									TraesCS2A02G005800	66.4309	2.9249	0.47581	4.04551	5.22e-05	0.00512088	FDR<0.05	TraesCSU02G128300	963.826	3.36317	0.641791	3.68215	0.000231279	0.018688	FDR<0.05
								TraesCS4B02G199400	81.7032	-2.5472	0.390408	-3.96303	7.4e-05	0.00495268	FDR<0.05	TraesCS3B02G405900	18.4883	-5.73362	1.42062	-3.33208	0.000862005	0.0108809	FDR<0.05									TraesCS5D02G016800	227.152	2.92918	0.379632	5.08171	3.74e-07	6.72e-05	FDR<0.05	TraesCS4A02G196300	346.399	3.37329	0.588312	4.03407	5.48e-05	0.00541316	FDR<0.05
								TraesCS1D02G301700	121.784	-2.53763	0.402615	-3.8191	0.000133938	0.00821302	FDR<0.05	TraesCS3A02G512400	141.975	-5.73097	0.786817	-6.0128	1.82e-09	1.02e-07	FDR<0.05									TraesCS5A02G291100	40.2785	2.93004	0.563101	3.42752	0.00060912	0.0410081	FDR<0.05	TraesCS6D02G050900	54.4156	3.37515	0.62639	3.79181	0.000149554	0.0129661	FDR<0.05
								TraesCS4B02G031700	102.922	-2.52475	0.364804	-4.17964	2.92e-05	0.00224179	FDR<0.05	TraesCS2B02G594900	55.0687	-5.72993	0.839474	-5.6344	1.76e-08	7.89e-07	FDR<0.05									TraesCS7D02G536900	874.625	2.93752	0.468619	4.13452	3.56e-05	0.00368461	FDR<0.05	TraesCS6D02G292200	174.545	3.37647	0.451635	5.26194	1.43e-07	3.04e-05	FDR<0.05
								TraesCS2D02G461400	1529.36	-2.52061	0.314308	-4.83796	1.31e-06	0.000146953	FDR<0.05	TraesCS4D02G319900	12.2642	-5.72321	1.40311	-3.36626	0.000761961	0.00978853	FDR<0.05									TraesCS1A02G422900	7972.76	2.95248	0.523025	3.73305	0.000189173	0.0153557	FDR<0.05	TraesCS2B02G284300	97.0876	3.37893	0.615212	3.86684	0.000110255	0.00997664	FDR<0.05
								TraesCS6D02G035000	65.3134	-2.49589	0.445965	-3.35427	0.00079574	0.0372098	FDR<0.05	TraesCS7B02G345800	9.85282	-5.72289	1.48486	-3.18069	0.00146923	0.017209	FDR<0.05									TraesCS1A02G168100	105.625	2.95279	0.420038	4.64907	3.33e-06	0.000468489	FDR<0.05	TraesCS6A02G018200	256.301	3.38525	0.525802	4.53641	5.72e-06	0.000773757	FDR<0.05
								TraesCS3B02G271400	208.981	-2.44461	0.436412	-3.3102	0.000932306	0.0425459	FDR<0.05	TraesCS7D02G008800	2761.67	-5.71263	0.439619	-10.7198	8.22e-27	2.29e-23	FDR<0.05									TraesCS1A02G203600	347.674	2.95464	0.508292	3.8455	0.000120309	0.0103438	FDR<0.05	TraesCS2B02G366600	20.3504	3.38732	0.681982	3.50056	0.000464278	0.0337183	FDR<0.05
								TraesCS6D02G231300	1081.6	-2.42246	0.408222	-3.48451	0.000493033	0.0249198	FDR<0.05	TraesCS2B02G474200	30.2736	-5.70453	1.22554	-3.83875	0.000123663	0.00203985	FDR<0.05									TraesCS1A02G089600	463.956	2.97789	0.52183	3.7903	0.000150465	0.0125878	FDR<0.05	TraesCS1D02G288800	92.3727	3.40106	0.701075	3.42483	0.000615179	0.0428732	FDR<0.05
								TraesCS1D02G215100	799.023	-2.40647	0.404798	-3.4745	0.000511798	0.025803	FDR<0.05	TraesCS2D02G191400	17.1098	-5.68867	1.09123	-4.29669	1.73e-05	0.000364226	FDR<0.05									TraesCS1A02G295600	417.549	2.97847	0.557614	3.54809	0.000388035	0.0277378	FDR<0.05	TraesCS3D02G305400	39.9145	3.41157	0.517062	4.66398	3.1e-06	0.000450487	FDR<0.05
								TraesCS6A02G226800	2240.71	-2.40299	0.414262	-3.38671	0.000707349	0.0337837	FDR<0.05	TraesCS2D02G563400	8.27553	-5.6867	1.27143	-3.68618	0.000227649	0.00345333	FDR<0.05									TraesCS5D02G148500	57.207	2.99798	0.483565	4.13177	3.6e-05	0.00371772	FDR<0.05	TraesCS1A02G424000	319.595	3.43067	0.58017	4.18958	2.79e-05	0.00302333	FDR<0.05
								TraesCS7A02G298600	1277.94	-2.39532	0.344537	-4.04985	5.13e-05	0.00363466	FDR<0.05	TraesCS3D02G338600	17.4876	-5.68572	1.23374	-3.79799	0.000145874	0.00235216	FDR<0.05									TraesCS3D02G478000	2504.32	3.00654	0.58555	3.42676	0.000610825	0.0410824	FDR<0.05	TraesCS1A02G089600	463.956	3.43221	0.527197	4.61347	3.96e-06	0.000554086	FDR<0.05
								TraesCS7D02G294300	1472.09	-2.39527	0.351839	-3.96563	7.32e-05	0.00491716	FDR<0.05	TraesCS6A02G271600	27.3352	-5.67335	1.29976	-3.59556	0.000323699	0.00467738	FDR<0.05									TraesCS7A02G391100	476.594	3.01417	0.596259	3.37802	0.000730108	0.0474968	FDR<0.05	TraesCS7D02G523800	919.814	3.43442	0.604163	4.02942	5.59e-05	0.00549895	FDR<0.05
								TraesCSU02G110500	266.21	-2.36742	0.363392	-3.76292	0.000167938	0.00998538	FDR<0.05	TraesCS5B02G199100	18.6521	-5.67286	1.18721	-3.936	8.29e-05	0.00144354	FDR<0.05									TraesCS7B02G483400	2076.72	3.02679	0.602915	3.36165	0.000774773	0.0499499	FDR<0.05	TraesCS3B02G585400	65.1628	3.43556	0.495215	4.91819	8.73e-07	0.000147919	FDR<0.05
								TraesCS1D02G422800	75.3046	-2.35985	0.409273	-3.3226	0.00089182	0.0409135	FDR<0.05	TraesCS2A02G542600	39.0782	-5.66703	1.07474	-4.34247	1.41e-05	0.00030177	FDR<0.05									TraesCS7B02G256000	55.164	3.02911	0.601589	3.37291	0.000743774	0.0482189	FDR<0.05	TraesCS1A02G282400	249.049	3.43811	0.487697	4.99923	5.76e-07	0.000103266	FDR<0.05
								TraesCS4D02G200500	44.0965	-2.35306	0.394193	-3.43248	0.000598086	0.0295697	FDR<0.05	TraesCS7D02G132900	27.5377	-5.66115	1.08528	-4.29487	1.75e-05	0.000366581	FDR<0.05									TraesCS4A02G196300	346.399	3.03031	0.586999	3.4588	0.000542591	0.0371147	FDR<0.05	TraesCS2D02G489400	132.386	3.44135	0.660799	3.69454	0.000220284	0.0179597	FDR<0.05
								TraesCS6A02G261100	479.521	-2.32582	0.262724	-5.04644	4.5e-07	5.83e-05	FDR<0.05	TraesCS5A02G548500	476.914	-5.66024	0.447105	-10.4231	1.94e-25	4.27e-22	FDR<0.05									TraesCS4B02G128000	67.947	3.03039	0.530478	3.82747	0.000129465	0.0110338	FDR<0.05	TraesCS1A02G370100	50.2132	3.45011	0.658612	3.72011	0.000199138	0.0165333	FDR<0.05
								TraesCS4D02G013400	125.673	-2.30642	0.271414	-4.81337	1.48e-06	0.000164981	FDR<0.05	TraesCS2B02G545500	14.1615	-5.64877	1.21847	-3.81524	0.000136051	0.00221247	FDR<0.05									TraesCS2A02G216700	119.01	3.03405	0.429905	4.73139	2.23e-06	0.000328072	FDR<0.05	TraesCS1A02G078400	454.066	3.45265	0.677053	3.62254	0.000291725	0.0230079	FDR<0.05
								TraesCS7A02G162100	161.773	-2.26856	0.311007	-4.07889	4.53e-05	0.00327653	FDR<0.05	TraesCS3B02G405300	17.4476	-5.64598	1.1603	-4.00412	6.22e-05	0.00112627	FDR<0.05									TraesCS4A02G331100	989.648	3.06235	0.565045	3.64988	0.000262366	0.0200792	FDR<0.05	TraesCS1D02G035800	76.8105	3.45337	0.677327	3.62213	0.00029219	0.0230195	FDR<0.05
								TraesCS4B02G197300	552.477	-2.25245	0.353546	-3.54255	0.000396279	0.0207831	FDR<0.05	TraesCS5A02G055300	26.3059	-5.63908	1.45716	-3.18364	0.00145435	0.0170707	FDR<0.05									TraesCS6A02G258500	554.544	3.06854	0.318198	6.5008	7.99e-11	3.59e-08	FDR<0.05	TraesCS2D02G289900	538.387	3.45996	0.598536	4.10997	3.96e-05	0.0041387	FDR<0.05
								TraesCS4A02G486000	5595.11	-2.21181	0.361719	-3.35013	0.000807726	0.0377217	FDR<0.05	TraesCS2A02G107800	3860.77	-5.63779	0.560825	-8.26958	1.34e-16	3.58e-14	FDR<0.05									TraesCS1B02G367900	11.9153	3.08208	0.609868	3.41399	0.000640199	0.0428049	FDR<0.05	TraesCS1B02G096300	386.634	3.46277	0.566532	4.3471	1.38e-05	0.00164722	FDR<0.05
								TraesCS6B02G288500	318.479	-2.17446	0.26661	-4.40516	1.06e-05	0.000921989	FDR<0.05	TraesCS5D02G563400	30.0562	-5.63309	1.1072	-4.18449	2.86e-05	0.000567533	FDR<0.05									TraesCS7B02G052700	283.601	3.08208	0.486672	4.2782	1.88e-05	0.00210518	FDR<0.05	TraesCS6B02G006200	203.038	3.46431	0.554987	4.4403	8.98e-06	0.00113238	FDR<0.05
								TraesCS4D02G350000	253.686	-2.1291	0.316496	-3.5675	0.000360409	0.0192218	FDR<0.05	TraesCS4D02G051200	70.2076	-5.63089	1.2038	-3.8469	0.00011962	0.00198445	FDR<0.05									TraesCS1B02G096800	1352.17	3.08373	0.53331	3.90717	9.34e-05	0.00826833	FDR<0.05	TraesCS6D02G148400	40.3478	3.4674	0.720211	3.42594	0.000612675	0.042781	FDR<0.05
								TraesCS2B02G527300	117.878	-2.11399	0.269329	-4.13616	3.53e-05	0.00265532	FDR<0.05	TraesCS1A02G367700	12.0513	-5.6305	1.20579	-3.84023	0.000122921	0.00202992	FDR<0.05									TraesCS7D02G444400	22.8596	3.08571	0.581355	3.58766	0.000333658	0.0246892	FDR<0.05	TraesCS4A02G438600	61.4279	3.46957	0.71444	3.45665	0.00054694	0.0386	FDR<0.05
								TraesCS7B02G188400	1436.86	-2.10827	0.300157	-3.6923	0.000222238	0.0127355	FDR<0.05	TraesCS2A02G384600	40.3591	-5.62288	1.02137	-4.52614	6.01e-06	0.000142798	FDR<0.05									TraesCS5A02G216400	189.063	3.08983	0.425786	4.90818	9.19e-07	0.00014906	FDR<0.05	TraesCS7A02G089600	531.035	3.4701	0.62763	3.9356	8.3e-05	0.00771153	FDR<0.05
								TraesCS4D02G015400	303.318	-2.09699	0.334356	-3.2809	0.00103476	0.0463461	FDR<0.05	TraesCS4B02G313055	7.33523	-5.61837	1.26966	-3.6375	0.000275301	0.00407387	FDR<0.05									TraesCS2D02G028900	225.973	3.09606	0.491468	4.2649	2e-05	0.00222539	FDR<0.05	TraesCS7D02G088800	1751.81	3.47197	0.618667	3.99564	6.45e-05	0.00617753	FDR<0.05
								TraesCS7D02G246500	98.1222	-2.09109	0.285494	-3.82178	0.00013249	0.00814002	FDR<0.05	TraesCS5B02G352100	5.65353	-5.61402	1.25327	-3.68159	0.00023178	0.00350499	FDR<0.05									TraesCS2D02G222700	338.209	3.10533	0.340348	6.18582	6.18e-10	2.19e-07	FDR<0.05	TraesCS2A02G109800	183.823	3.48737	0.653302	3.80738	0.000140444	0.0123275	FDR<0.05
								TraesCS1B02G181800	677.487	-1.97195	0.270856	-3.58844	0.000332659	0.0180018	FDR<0.05	TraesCS7D02G442200	165.687	-5.61172	0.713741	-6.46134	1.04e-10	7.73e-09	FDR<0.05									TraesCS1D02G375900	14.7857	3.11221	0.590222	3.57866	0.000345354	0.0253505	FDR<0.05	TraesCSU02G047400	118.6	3.49679	0.657876	3.79522	0.000147513	0.0128198	FDR<0.05
								TraesCS7D02G367700	287.722	-1.96722	0.261696	-3.69599	0.000219031	0.0125895	FDR<0.05	TraesCS3A02G474000	11.3425	-5.61029	1.16484	-3.95788	7.56e-05	0.00133418	FDR<0.05									TraesCS1A02G075000	495.524	3.11316	0.421626	5.01193	5.39e-07	9.26e-05	FDR<0.05	TraesCS2B02G536700	19.8031	3.50544	0.740055	3.38548	0.00071053	0.0481751	FDR<0.05
								TraesCS4B02G319800	2487.67	-1.59358	0.176371	-3.36554	0.000763934	0.0358803	FDR<0.05	TraesCS2B02G459900	18.0667	-5.60859	1.17478	-3.92296	8.75e-05	0.0015127	FDR<0.05									TraesCS4A02G001300	66.7035	3.11464	0.564243	3.74775	0.000178431	0.0145703	FDR<0.05	TraesCS1B02G374900	271.116	3.51225	0.613001	4.09827	4.16e-05	0.00432228	FDR<0.05
								TraesCS2A02G136700	364.836	1.73792	0.209313	3.52545	0.000422768	0.0218873	FDR<0.05	TraesCS5B02G570300	11.5253	-5.60781	1.49894	-3.07403	0.00211186	0.0234263	FDR<0.05									TraesCS7A02G198900	8577.24	3.11482	0.539869	3.91729	8.96e-05	0.00799118	FDR<0.05	TraesCS6A02G331900	231.27	3.51769	0.51029	4.93385	8.06e-07	0.000138149	FDR<0.05
								TraesCS5D02G565100	435.922	1.76294	0.210125	3.63089	0.000282443	0.0157231	FDR<0.05	TraesCS7D02G531500	22.123	-5.60441	1.28213	-3.59122	0.000329135	0.00474268	FDR<0.05									TraesCS7D02G241700	88.604	3.11866	0.539883	3.92428	8.7e-05	0.00780336	FDR<0.05	TraesCS3D02G506900	270.678	3.52642	0.531034	4.75754	1.96e-06	0.000300921	FDR<0.05
								TraesCS3D02G493700	2563.96	1.77435	0.231926	3.33877	0.000841496	0.0389972	FDR<0.05	TraesCS3A02G285800	5.76762	-5.59799	1.27916	-3.59455	0.000324956	0.0046932	FDR<0.05									TraesCS4D02G063200	3151.46	3.12525	0.45174	4.70459	2.54e-06	0.000366667	FDR<0.05	TraesCS5D02G054300	1350.66	3.53176	0.680959	3.71793	0.000200861	0.0166219	FDR<0.05
								TraesCS4D02G103000	29185.3	1.78002	0.208347	3.74387	0.000181211	0.0106264	FDR<0.05	ENSRNA050013880	4.39278	-5.58281	1.53056	-2.99421	0.00275157	0.0292983	FDR<0.05									TraesCS5B02G059200	30.3969	3.12677	0.611314	3.47901	0.000503267	0.0348438	FDR<0.05	TraesCS5B02G565400	44.1647	3.53526	0.728773	3.47881	0.000503648	0.0360359	FDR<0.05
								TraesCS4D02G247900	534.791	1.80424	0.204735	3.92821	8.56e-05	0.00564922	FDR<0.05	TraesCS4D02G263800	297.452	-5.57357	0.508592	-8.99262	2.41e-19	1.02e-16	FDR<0.05									TraesCS7B02G004600	154	3.13429	0.487172	4.38097	1.18e-05	0.00140271	FDR<0.05	TraesCS7D02G088300	1748.86	3.53588	0.513177	4.94153	7.75e-07	0.000133241	FDR<0.05
								TraesCS3B02G152200	1137.63	1.80483	0.240558	3.34568	0.000820816	0.0381401	FDR<0.05	TraesCS7A02G482400	1429.43	-5.56498	0.650545	-7.01717	2.26e-12	2.45e-10	FDR<0.05									TraesCS3A02G428300	61.4324	3.14111	0.618986	3.45907	0.000542048	0.0371147	FDR<0.05	TraesCS3D02G524700	2136.59	3.53779	0.589611	4.30418	1.68e-05	0.00196886	FDR<0.05
								TraesCS5A02G080300	1047.61	1.80663	0.200001	4.03312	5.5e-05	0.00386193	FDR<0.05	TraesCS2B02G078600	8.17081	-5.55226	1.41342	-3.22073	0.00127863	0.0153182	FDR<0.05									TraesCS3D02G324400	609.7	3.15476	0.336834	6.39709	1.58e-10	6.55e-08	FDR<0.05	TraesCS5D02G069100	30.0428	3.54301	0.750015	3.39061	0.000697362	0.0475492	FDR<0.05
								TraesCS2A02G381900	1230.27	1.82803	0.237237	3.49032	0.000482439	0.0244526	FDR<0.05	TraesCS2B02G522500	10.6288	-5.54955	1.13729	-4.00035	6.32e-05	0.00114279	FDR<0.05									TraesCS3D02G407000	869.184	3.17228	0.573572	3.78729	0.000152298	0.0127256	FDR<0.05	TraesCS6A02G298400	757.293	3.54406	0.561877	4.52779	5.96e-06	0.000802973	FDR<0.05
								TraesCS7D02G343200	245.774	1.84693	0.223031	3.79737	0.000146238	0.00888459	FDR<0.05	TraesCS6A02G108000	53.4895	-5.5444	0.898534	-5.05757	4.25e-07	1.39e-05	FDR<0.05									TraesCS3B02G584700	306.496	3.1917	0.542004	4.04369	5.26e-05	0.00514261	FDR<0.05	TraesCS6A02G271800	229.457	3.55514	0.502026	5.08966	3.59e-07	6.91e-05	FDR<0.05
								TraesCS7B02G446900	6339.34	1.84861	0.258146	3.28731	0.00101149	0.04552	FDR<0.05	TraesCS7B02G016100	10.7746	-5.54078	1.17927	-3.85051	0.000117871	0.00195902	FDR<0.05									TraesCS7A02G328500	50.8015	3.19407	0.517128	4.2428	2.21e-05	0.00243053	FDR<0.05	TraesCS2A02G262800	73.4784	3.55577	0.698365	3.65965	0.000252556	0.0202716	FDR<0.05
								TraesCS3D02G445400	3076.85	1.86096	0.262425	3.28077	0.00103524	0.0463461	FDR<0.05	TraesCS6B02G148900	12.4728	-5.53351	1.17324	-3.8641	0.000111498	0.00186637	FDR<0.05									TraesCS5B02G451200	98.6921	3.19645	0.604433	3.63391	0.000279162	0.0211747	FDR<0.05	TraesCS4B02G378000	964.701	3.55593	0.701745	3.64224	0.000270272	0.0214796	FDR<0.05
								TraesCS3B02G547500	107.483	1.86741	0.221027	3.92442	8.69e-05	0.00571738	FDR<0.05	TraesCS4B02G240700	82.3195	-5.53255	1.02733	-4.41197	1.02e-05	0.000227051	FDR<0.05									TraesCS2D02G018300	21.8937	3.20143	0.51546	4.27081	1.95e-05	0.00217251	FDR<0.05	TraesCS3A02G481600	1652.13	3.5591	0.636807	4.01865	5.85e-05	0.00569462	FDR<0.05
								TraesCS2D02G139400	642.766	1.87503	0.237441	3.68524	0.000228487	0.0130502	FDR<0.05	TraesCS7A02G355500	23.3727	-5.53163	1.20416	-3.76332	0.000167673	0.0026477	FDR<0.05									TraesCS4A02G392000	869.112	3.20588	0.624093	3.53454	0.000408484	0.0290172	FDR<0.05	TraesCS2D02G157500	48.4393	3.56365	0.671703	3.81664	0.00013528	0.0119429	FDR<0.05
								TraesCS5D02G241200	1858.32	1.88868	0.244685	3.63192	0.000281322	0.0156848	FDR<0.05	TraesCS2B02G311200	7.60328	-5.53043	1.17831	-3.84485	0.000120629	0.00199877	FDR<0.05									TraesCS7A02G177600	145.347	3.21034	0.572958	3.85776	0.00011443	0.00991301	FDR<0.05	TraesCS4A02G033500	315.759	3.57422	0.557504	4.61739	3.89e-06	0.000545831	FDR<0.05
								TraesCS7A02G330300	588.051	1.90819	0.22168	4.09684	4.19e-05	0.00306948	FDR<0.05	TraesCS5B02G180700	32.4034	-5.52789	1.57315	-2.87824	0.00399904	0.0401255	FDR<0.05									TraesCS7A02G434300	33.3843	3.21133	0.441252	5.01149	5.4e-07	9.26e-05	FDR<0.05	TraesCS2D02G257300	77.6378	3.58909	0.509337	5.08326	3.71e-07	7.1e-05	FDR<0.05
								TraesCS3D02G207900	532.409	1.9231	0.218208	4.23036	2.33e-05	0.00184416	FDR<0.05	TraesCS3A02G373600	30.2112	-5.52782	1.3252	-3.4167	0.000633862	0.00831084	FDR<0.05									TraesCS2D02G199700	681.487	3.21887	0.407108	5.45032	5.03e-08	1.14e-05	FDR<0.05	TraesCS3B02G589000	46.3188	3.59345	0.559855	4.63236	3.62e-06	0.000513779	FDR<0.05
								TraesCS3A02G013000	183.627	1.92748	0.263737	3.51669	0.000436958	0.0224934	FDR<0.05	TraesCSU02G047800	102.619	-5.50124	0.907032	-4.96261	6.96e-07	2.16e-05	FDR<0.05									TraesCS1B02G308200	145.244	3.22184	0.417046	5.32756	9.95e-08	2.08e-05	FDR<0.05	TraesCS7A02G273000	40.9081	3.59605	0.717997	3.61569	0.000299553	0.0235232	FDR<0.05
								TraesCS7A02G529900	7008.03	1.95106	0.260338	3.65319	0.000258999	0.0146087	FDR<0.05	TraesCS6D02G148500	9.49607	-5.49638	1.26414	-3.55686	0.000375313	0.00531936	FDR<0.05									TraesCS1B02G231500	34.4014	3.22837	0.656184	3.39595	0.000683908	0.0450653	FDR<0.05	TraesCS1D02G356300	16.7101	3.60326	0.765447	3.40097	0.000671468	0.0462298	FDR<0.05
								TraesCS3B02G395000	752.553	1.96956	0.232022	4.17876	2.93e-05	0.00224367	FDR<0.05	TraesCS7A02G162300	22.286	-5.49635	1.09326	-4.11278	3.91e-05	0.000750573	FDR<0.05									TraesCS4A02G226300	54.9555	3.22981	0.621461	3.58801	0.000333207	0.0246892	FDR<0.05	TraesCS4D02G069300	193.102	3.60337	0.658826	3.95152	7.77e-05	0.00728132	FDR<0.05
								TraesCS5B02G535800	142.973	1.97087	0.294122	3.30092	0.000963675	0.0437913	FDR<0.05	TraesCS7B02G354900	51.8389	-5.4942	0.884742	-5.07968	3.78e-07	1.25e-05	FDR<0.05									TraesCS3B02G585400	65.1628	3.2322	0.492468	4.53268	5.82e-06	0.000763095	FDR<0.05	TraesCS6B02G327900	894.908	3.6108	0.545633	4.7849	1.71e-06	0.000265511	FDR<0.05
								TraesCS3D02G104500	916.884	1.97766	0.21096	4.63431	3.58e-06	0.000356059	FDR<0.05	TraesCS2B02G063500	10.8345	-5.48913	1.22865	-3.6537	0.000258484	0.0038573	FDR<0.05									TraesCS7D02G366500	81.1271	3.24124	0.56109	3.99444	6.48e-05	0.00611451	FDR<0.05	TraesCS4A02G250400	3370.79	3.61211	0.667248	3.91475	9.05e-05	0.00836646	FDR<0.05
								TraesCS2B02G247900	285.731	1.98214	0.254447	3.8599	0.000113434	0.00721204	FDR<0.05	TraesCS3B02G378600	422.789	-5.48855	0.734795	-6.10858	1.01e-09	5.96e-08	FDR<0.05									TraesCS3D02G033800	293.102	3.25729	0.555693	4.06213	4.86e-05	0.00480404	FDR<0.05	TraesCS2A02G187900	886.234	3.61231	0.407493	6.41068	1.45e-10	6.16e-08	FDR<0.05
								TraesCS4D02G001900	904.042	2.00668	0.213261	4.72042	2.35e-06	0.000246874	FDR<0.05	TraesCS2D02G080500	10.4088	-5.4884	1.21957	-3.68031	0.000232951	0.00351903	FDR<0.05									TraesCS7B02G072600	387.589	3.26089	0.581991	3.88476	0.000102432	0.00898791	FDR<0.05	TraesCS4A02G103700	815.793	3.61797	0.640246	4.08901	4.33e-05	0.00447296	FDR<0.05
								TraesCS3A02G195700	128.981	2.00965	0.287697	3.50942	0.000449086	0.0230522	FDR<0.05	TraesCSU02G099000	8.64424	-5.48051	1.22312	-3.66317	0.00024911	0.00372662	FDR<0.05									TraesCS6D02G050900	54.4156	3.26536	0.63172	3.58602	0.000335761	0.0248063	FDR<0.05	TraesCS5B02G291100	46.9987	3.62077	0.534719	4.90121	9.52e-07	0.000159067	FDR<0.05
								TraesCS2B02G299900	169.123	2.01865	0.281868	3.61394	0.000301582	0.0165722	FDR<0.05	TraesCS3A02G418700	7.43992	-5.4805	1.24837	-3.5891	0.000331827	0.00477484	FDR<0.05									TraesCS3A02G307100	262.06	3.27223	0.42326	5.36839	7.94e-08	1.72e-05	FDR<0.05	TraesCS3D02G349100	261.051	3.62409	0.525078	4.99753	5.81e-07	0.000103668	FDR<0.05
								TraesCS1B02G244200	287.907	2.02484	0.308598	3.32096	0.00089709	0.0410487	FDR<0.05	TraesCS7D02G464600	658.419	-5.47872	0.61481	-7.28471	3.22e-13	4.17e-11	FDR<0.05									TraesCS1B02G374900	271.116	3.27504	0.617517	3.68417	0.000229453	0.0179632	FDR<0.05	TraesCS2A02G381000	664.366	3.62589	0.568279	4.62079	3.82e-06	0.000538023	FDR<0.05
								TraesCS2D02G270400	191.527	2.02489	0.273027	3.7538	0.000174175	0.0102886	FDR<0.05	TraesCS5B02G243400	4.63933	-5.47802	1.21145	-3.6964	0.000218675	0.00333675	FDR<0.05									TraesCSU02G047400	118.6	3.27538	0.666932	3.41172	0.000645552	0.0430785	FDR<0.05	TraesCS7A02G349600	512.989	3.63193	0.467432	5.63062	1.8e-08	4.95e-06	FDR<0.05
								TraesCS2A02G282600	170.945	2.03373	0.258043	4.00603	6.17e-05	0.00425827	FDR<0.05	TraesCS7A02G018100	7.79416	-5.47397	1.38167	-3.23809	0.00120335	0.0145486	FDR<0.05									TraesCS5A02G545200	3085.9	3.27681	0.452901	5.02717	4.98e-07	8.65e-05	FDR<0.05	TraesCS7B02G265900	42.2068	3.63316	0.574106	4.58654	4.51e-06	0.000623332	FDR<0.05
								TraesCS6D02G072400	547.402	2.05947	0.21367	4.95846	7.11e-07	8.61e-05	FDR<0.05	TraesCS3D02G338300	35.5421	-5.45582	1.29761	-3.43386	0.000595048	0.00788033	FDR<0.05									TraesCS3B02G150200	168.224	3.27816	0.55565	4.1	4.13e-05	0.00419086	FDR<0.05	TraesCS4A02G181900	2126.92	3.63704	0.724788	3.63837	0.000274374	0.0217816	FDR<0.05
								TraesCS2A02G136600	119.534	2.06064	0.29726	3.56806	0.000359629	0.0191943	FDR<0.05	TraesCSU02G156500	9.25816	-5.45234	1.18143	-3.76861	0.000164161	0.00260017	FDR<0.05									TraesCS5D02G233600	75.3114	3.28465	0.431309	5.29701	1.18e-07	2.41e-05	FDR<0.05	TraesCS5D02G269400	465.059	3.64425	0.707226	3.7389	0.000184826	0.0154334	FDR<0.05
								TraesCS2B02G242200	112.878	2.06178	0.312035	3.40276	0.000667082	0.0322119	FDR<0.05	TraesCS1B02G379700	22.7858	-5.45079	1.25589	-3.54393	0.000394215	0.00555133	FDR<0.05									TraesCS6A02G215500	4408.1	3.29076	0.375538	6.09994	1.06e-09	3.6e-07	FDR<0.05	TraesCS4A02G331100	989.648	3.64596	0.564821	4.6846	2.81e-06	0.000414067	FDR<0.05
								TraesCS4B02G001000	2892.31	2.06496	0.271183	3.92707	8.6e-05	0.00567084	FDR<0.05	TraesCS6D02G026300	207.929	-5.43743	1.10306	-4.02282	5.75e-05	0.00105068	FDR<0.05									TraesCS4A02G384900	138.423	3.30003	0.510084	4.50912	6.51e-06	0.000835335	FDR<0.05	TraesCS5A02G143500	20.0297	3.65024	0.565879	4.6834	2.82e-06	0.00041566	FDR<0.05
								TraesCS3A02G326900	223.536	2.07573	0.327138	3.28831	0.00100791	0.0454029	FDR<0.05	TraesCS2B02G625700	36.7564	-5.43734	0.844603	-5.25375	1.49e-07	5.39e-06	FDR<0.05									TraesCS6A02G114800	15.0588	3.30178	0.681554	3.37726	0.000732124	0.0475539	FDR<0.05	TraesCS7D02G351300	242.435	3.65143	0.701646	3.77887	0.000157542	0.0134813	FDR<0.05
								TraesCS4D02G166000	1914.66	2.07589	0.310305	3.46721	0.000525892	0.0264149	FDR<0.05	TraesCS3A02G461000	5.97207	-5.43349	1.53863	-2.88145	0.00395845	0.039771	FDR<0.05									TraesCS7A02G349600	512.989	3.30974	0.468054	4.93478	8.02e-07	0.000133259	FDR<0.05	TraesCS4A02G384900	138.423	3.66161	0.51346	5.18368	2.18e-07	4.44e-05	FDR<0.05
								TraesCS3D02G430200	437.085	2.07817	0.308271	3.49746	0.000469704	0.0239634	FDR<0.05	TraesCS6D02G144700	7.473	-5.43252	1.16692	-3.79847	0.000145595	0.0023487	FDR<0.05									TraesCS1D02G376300	1554.36	3.31527	0.628396	3.68442	0.000229226	0.0179632	FDR<0.05	TraesCS5D02G061400	99.1031	3.66257	0.617174	4.31413	1.6e-05	0.00188843	FDR<0.05
								TraesCS2A02G083600	1408.84	2.08087	0.312227	3.4618	0.000536571	0.0268768	FDR<0.05	TraesCS3A02G236300	8.60215	-5.4271	1.16653	-3.79509	0.000147587	0.00237608	FDR<0.05									TraesCS5D02G215400	96.4849	3.32235	0.585665	3.96531	7.33e-05	0.00675289	FDR<0.05	TraesCS5D02G219300	322.471	3.66854	0.635782	4.19725	2.7e-05	0.0029447	FDR<0.05
								TraesCS3A02G276200	1015.81	2.08194	0.271057	3.99157	6.56e-05	0.00448806	FDR<0.05	TraesCS2B02G096800	12.1501	-5.41525	1.23127	-3.58593	0.000335879	0.00482452	FDR<0.05									TraesCSU02G020500	20.728	3.3308	0.581207	4.01027	6.07e-05	0.0057826	FDR<0.05	TraesCS2D02G022300	24.118	3.67333	0.646119	4.13751	3.51e-05	0.00372088	FDR<0.05
								TraesCS5D02G312800	112.141	2.08276	0.318912	3.39518	0.000685826	0.0329461	FDR<0.05	TraesCS3D02G439400	11.1279	-5.39898	1.15332	-3.81417	0.000136641	0.00222107	FDR<0.05									TraesCS4A02G250400	3370.79	3.34139	0.667355	3.50847	0.0004507	0.0316538	FDR<0.05	TraesCSU02G128500	739.934	3.68126	0.693205	3.86792	0.000109768	0.00994498	FDR<0.05
								TraesCS2B02G060900	1175.28	2.08908	0.320094	3.40237	0.000668046	0.032237	FDR<0.05	TraesCS7D02G538700	742.439	-5.39553	0.657735	-6.68283	2.34e-11	2.03e-09	FDR<0.05									TraesCS2B02G070900	60.9035	3.35076	0.691713	3.39847	0.000677646	0.0448395	FDR<0.05	TraesCS2B02G219400	975.718	3.69068	0.432869	6.21594	5.1e-10	2e-07	FDR<0.05
								TraesCS2B02G093100	1132.53	2.10659	0.308567	3.58622	0.000335506	0.0180934	FDR<0.05	TraesCS2D02G479800	5.29054	-5.39291	1.50745	-2.91413	0.00356686	0.036515	FDR<0.05									TraesCS1A02G414600	29.7715	3.3601	0.697871	3.38185	0.000719992	0.0468998	FDR<0.05	TraesCS2A02G266800	63.0864	3.69906	0.575474	4.69015	2.73e-06	0.000404617	FDR<0.05
								TraesCS7B02G400300	307.473	2.11052	0.290474	3.82313	0.000131769	0.00812129	FDR<0.05	TraesCS5B02G428100	14.2331	-5.39005	1.14722	-3.82668	0.000129885	0.00212602	FDR<0.05									TraesCS3D02G302700	466.063	3.39198	0.450572	5.30876	1.1e-07	2.27e-05	FDR<0.05	TraesCS5D02G216600	429.282	3.69978	0.533183	5.06352	4.12e-07	7.72e-05	FDR<0.05
								TraesCS3D02G208200	371.04	2.11379	0.30133	3.69624	0.00021882	0.0125874	FDR<0.05	TraesCS3A02G429300	5.58012	-5.38998	1.25433	-3.49985	0.000465513	0.0063866	FDR<0.05									TraesCS4D02G055300	154.553	3.40139	0.395429	6.07287	1.26e-09	4.16e-07	FDR<0.05	TraesCS7A02G160700	153.941	3.70069	0.653957	4.12976	3.63e-05	0.00383679	FDR<0.05
								TraesCS2B02G287600	299.094	2.11519	0.323432	3.44797	0.000564809	0.028155	FDR<0.05	TraesCS6B02G462800	532.914	-5.38886	0.514772	-8.52583	1.52e-17	4.78e-15	FDR<0.05									TraesCS1B02G335600	19.0347	3.40441	0.596137	4.03332	5.5e-05	0.00534027	FDR<0.05	TraesCS3B02G465200	197.514	3.70499	0.56939	4.75069	2.03e-06	0.000310644	FDR<0.05
								TraesCS3B02G238500	430.645	2.12946	0.343323	3.28979	0.00100261	0.0452202	FDR<0.05	TraesCS7B02G072100	38.8655	-5.38402	0.990986	-4.42389	9.69e-06	0.000216721	FDR<0.05									TraesCS7A02G105600	130.215	3.4079	0.521668	4.61577	3.92e-06	0.000542313	FDR<0.05	TraesCS3A02G478700	357.952	3.70572	0.614243	4.40496	1.06e-05	0.00131086	FDR<0.05
								TraesCS5D02G411400	824.744	2.13259	0.345804	3.27523	0.00105576	0.0472064	FDR<0.05	TraesCS3A02G407300	11.4261	-5.38126	1.23563	-3.54575	0.000391491	0.00552337	FDR<0.05									TraesCS4D02G087200	62.1849	3.41118	0.636892	3.78585	0.000153183	0.0127719	FDR<0.05	TraesCS2B02G182500	1126.23	3.70643	0.631222	4.2876	1.81e-05	0.00210463	FDR<0.05
								TraesCS7D02G327100	643.057	2.13337	0.277561	4.08331	4.44e-05	0.00322774	FDR<0.05	TraesCS5B02G526500	13.8952	-5.37054	1.25881	-3.47196	0.000516665	0.00699307	FDR<0.05									TraesCS5A02G508500	36.577	3.41704	0.672501	3.59411	0.000325499	0.0242347	FDR<0.05	TraesCS4D02G271100	236.561	3.71458	0.641889	4.22906	2.35e-05	0.00261656	FDR<0.05
								TraesCS5B02G406000	835.883	2.13512	0.311266	3.6468	0.000265531	0.0149191	FDR<0.05	TraesCS5D02G227600	8.07796	-5.36722	1.54806	-2.8211	0.00478599	0.0466311	FDR<0.05									TraesCS3B02G160300	57.0567	3.42765	0.533507	4.55036	5.36e-06	0.000709876	FDR<0.05	TraesCS3D02G424000	156.706	3.71696	0.595894	4.55947	5.13e-06	0.0007	FDR<0.05
								TraesCS6D02G308800	514.562	2.14251	0.334387	3.41673	0.000633775	0.0309333	FDR<0.05	TraesCS2B02G066000	157.703	-5.35819	0.655992	-6.64367	3.06e-11	2.58e-09	FDR<0.05									TraesCS4B02G031100	72.0808	3.43006	0.63967	3.79893	0.000145322	0.0122024	FDR<0.05	TraesCSU02G128000	142.137	3.72057	0.703287	3.86836	0.000109571	0.00993957	FDR<0.05
								TraesCS5B02G078300	2799.18	2.1498	0.320447	3.58813	0.000333063	0.0180018	FDR<0.05	TraesCS4B02G003600	9.99294	-5.34999	1.29824	-3.35067	0.000806152	0.0102761	FDR<0.05									TraesCS2B02G004900	107.977	3.4334	0.659849	3.68781	0.000226193	0.017769	FDR<0.05	TraesCS3D02G483000	170.869	3.72217	0.800233	3.40173	0.000669619	0.0461788	FDR<0.05
								TraesCS3B02G362800	242.04	2.15668	0.319384	3.62161	0.000292779	0.0161644	FDR<0.05	TraesCS4B02G360100	39.2148	-5.34189	1.04366	-4.16025	3.18e-05	0.000622739	FDR<0.05									TraesCS4B02G377400	1256.31	3.43669	0.596317	4.08623	4.38e-05	0.00437574	FDR<0.05	TraesCS5D02G374300	44.0686	3.72341	0.686044	3.96973	7.2e-05	0.00679723	FDR<0.05
								TraesCS4B02G153700	1969.73	2.16769	0.356999	3.27084	0.00107229	0.0478275	FDR<0.05	TraesCS2A02G508200	29.1154	-5.33722	0.924009	-4.69391	2.68e-06	7.06e-05	FDR<0.05									TraesCS5D02G395800	96.1488	3.43755	0.56118	4.34361	1.4e-05	0.00163837	FDR<0.05	TraesCS7B02G106300	111.071	3.77148	0.629644	4.40166	1.07e-05	0.00132869	FDR<0.05
								TraesCS2A02G216400	198.558	2.17012	0.343228	3.40918	0.000651594	0.0315903	FDR<0.05	TraesCS1B02G370600	100.259	-5.33497	0.78192	-5.544	2.96e-08	1.26e-06	FDR<0.05									TraesCS6D02G099300	66.302	3.43806	0.648586	3.75904	0.000170565	0.0140286	FDR<0.05	TraesCS1D02G394500	73.7086	3.77168	0.630325	4.39723	1.1e-05	0.00135382	FDR<0.05
								TraesCS5A02G394500	223.887	2.1821	0.352576	3.35275	0.000800126	0.0373908	FDR<0.05	TraesCS2A02G591100	48.8854	-5.33387	1.10203	-3.93262	8.4e-05	0.00146061	FDR<0.05									TraesCS7B02G083100	4786.34	3.43806	0.60579	4.0246	5.71e-05	0.00547964	FDR<0.05	TraesCS4B02G070500	182.359	3.77713	0.690443	4.02224	5.76e-05	0.00564629	FDR<0.05
								TraesCS3B02G167400	669.806	2.184	0.357156	3.31507	0.000916198	0.0418701	FDR<0.05	TraesCS7A02G167400	9.35824	-5.33348	1.3385	-3.23756	0.00120556	0.0145705	FDR<0.05									TraesCS1A02G358400	217.123	3.45031	0.54375	4.50632	6.6e-06	0.000843238	FDR<0.05	TraesCS5A02G018200	100.557	3.77766	0.8051	3.45008	0.000560417	0.0393977	FDR<0.05
								TraesCS1D02G344700	957.062	2.2021	0.359322	3.34547	0.000821422	0.0381401	FDR<0.05	TraesCS7B02G002000	9.96108	-5.3313	1.30359	-3.32259	0.000891856	0.011205	FDR<0.05									TraesCS1D02G307600	506.726	3.46793	0.628277	3.92809	8.56e-05	0.00770102	FDR<0.05	TraesCS4D02G063500	49.6594	3.78041	0.687928	4.04172	5.31e-05	0.00530465	FDR<0.05
								TraesCS1B02G251600	113.465	2.20248	0.341979	3.51623	0.000437724	0.0225169	FDR<0.05	TraesCS3D02G468000	20.5366	-5.32366	1.19715	-3.61163	0.000304282	0.00443126	FDR<0.05									TraesCS2B02G097800	700.337	3.46813	0.436778	5.65078	1.6e-08	4.11e-06	FDR<0.05	TraesCS2B02G551700	284.884	3.78367	0.679217	4.09835	4.16e-05	0.00432228	FDR<0.05
								TraesCS6A02G170100	202.243	2.20948	0.366391	3.30105	0.00096323	0.0437913	FDR<0.05	TraesCS6B02G383200	14.9059	-5.32226	1.50058	-2.8804	0.00397173	0.0398769	FDR<0.05									TraesCS1A02G282400	249.049	3.47689	0.488392	5.07152	3.95e-07	7e-05	FDR<0.05	TraesCS4A02G436000	63.3173	3.79021	0.703046	3.96875	7.23e-05	0.00680977	FDR<0.05
								TraesCS2A02G156400	443.689	2.21371	0.312061	3.88935	0.000100514	0.00648155	FDR<0.05	TraesCS4D02G290600	7.9584	-5.31656	1.22125	-3.53455	0.000408478	0.00571669	FDR<0.05									TraesCS4B02G187800	2064.65	3.47718	0.674624	3.67195	0.00024071	0.0185886	FDR<0.05	TraesCS7D02G512800	309.498	3.79393	0.75173	3.71666	0.000201871	0.0166837	FDR<0.05
								TraesCS7B02G294800	1418.14	2.2256	0.358524	3.41847	0.000629746	0.0307835	FDR<0.05	TraesCS4D02G114400	5.60906	-5.3097	1.43986	-2.99314	0.00276122	0.0293968	FDR<0.05									TraesCS5D02G288900	3671.29	3.47917	0.664501	3.73088	0.000190816	0.0154706	FDR<0.05	TraesCS2B02G184300	1280.8	3.79739	0.780436	3.58439	0.000337863	0.025941	FDR<0.05
								TraesCS3D02G225800	393.047	2.22583	0.362907	3.3778	0.000730689	0.0346184	FDR<0.05	TraesCS5D02G285900	73.6279	-5.30756	0.985404	-4.37137	1.23e-05	0.000268661	FDR<0.05									TraesCS3A02G131200	130.796	3.48543	0.563808	4.40829	1.04e-05	0.00126112	FDR<0.05	TraesCS1D02G259700	35.5864	3.81969	0.825847	3.4143	0.000639461	0.0442253	FDR<0.05
								TraesCS5D02G256100	223.376	2.22857	0.357579	3.43579	0.000590827	0.0292908	FDR<0.05	TraesCS5D02G252600	4.09557	-5.30517	1.28029	-3.36265	0.000771972	0.00989282	FDR<0.05									TraesCS2D02G396300	144.382	3.48684	0.567213	4.38432	1.16e-05	0.00139102	FDR<0.05	TraesCS5D02G288900	3671.29	3.82828	0.664251	4.25785	2.06e-05	0.00233752	FDR<0.05
								TraesCS2D02G442000	31.6703	2.23758	0.362054	3.41823	0.000630299	0.0307844	FDR<0.05	TraesCS2D02G136800	6.19059	-5.30484	1.25095	-3.44126	0.000579017	0.00770605	FDR<0.05									TraesCS1A02G253600	222.63	3.4939	0.477384	5.22409	1.75e-07	3.39e-05	FDR<0.05	TraesCS7A02G449300	116.119	3.8362	0.79494	3.56782	0.000359961	0.0272622	FDR<0.05
								TraesCS1D02G002700	259.74	2.2434	0.325328	3.82198	0.000132383	0.00814002	FDR<0.05	TraesCS4B02G367600	473.981	-5.30391	0.858522	-5.01316	5.35e-07	1.71e-05	FDR<0.05									TraesCS3A02G412500	918.518	3.50047	0.619553	4.03593	5.44e-05	0.00528881	FDR<0.05	TraesCS7D02G444400	22.8596	3.84234	0.631691	4.49957	6.81e-06	0.000902237	FDR<0.05
								TraesCS5D02G441800	201.987	2.25138	0.314859	3.9744	7.06e-05	0.00476598	FDR<0.05	TraesCS5A02G378800	75.016	-5.30386	0.910913	-4.72477	2.3e-06	6.15e-05	FDR<0.05									TraesCS1B02G007100	84.7138	3.51974	0.441892	5.70216	1.18e-08	3.17e-06	FDR<0.05	TraesCS5A02G337900	33.1563	3.84436	0.637616	4.46093	8.16e-06	0.0010493	FDR<0.05
								TraesCS7D02G455200	276.085	2.25282	0.346622	3.61437	0.000301081	0.0165572	FDR<0.05	TraesCS3B02G359100	21.0634	-5.3036	0.968936	-4.44157	8.93e-06	0.000202592	FDR<0.05									TraesCS1D02G363300	240.032	3.52199	0.547989	4.60227	4.18e-06	0.000571734	FDR<0.05	TraesCS5A02G262100	294.165	3.84709	0.667355	4.26623	1.99e-05	0.00227278	FDR<0.05
								TraesCS3A02G226100	105.652	2.2531	0.328017	3.82022	0.000133332	0.00818278	FDR<0.05	TraesCS7A02G141900	7.3689	-5.30084	1.16212	-3.70085	0.000214879	0.0032899	FDR<0.05									TraesCS6A02G298400	757.293	3.53042	0.561809	4.50405	6.67e-06	0.000850703	FDR<0.05	TraesCS6D02G261000	120.818	3.84921	0.650622	4.37921	1.19e-05	0.00145581	FDR<0.05
								TraesCS6A02G227300	472.325	2.25486	0.332775	3.77088	0.00016267	0.00971997	FDR<0.05	TraesCS2D02G099700	9.00411	-5.29695	1.19009	-3.61062	0.000305465	0.0044467	FDR<0.05									TraesCS6B02G284000	250.091	3.53608	0.421482	6.01706	1.78e-09	5.72e-07	FDR<0.05	TraesCS3A02G026400	50.0189	3.85071	0.825062	3.45515	0.000549997	0.0387403	FDR<0.05
								TraesCS3A02G331000	745.688	2.26518	0.36495	3.46672	0.000526855	0.0264449	FDR<0.05	TraesCS2B02G628900	17.3297	-5.29437	1.24326	-3.45412	0.000552089	0.00739419	FDR<0.05									TraesCS6B02G006200	203.038	3.53642	0.562647	4.50802	6.54e-06	0.000838097	FDR<0.05	TraesCS2A02G573900	3153.69	3.85282	0.61723	4.62196	3.8e-06	0.000536022	FDR<0.05
								TraesCS4A02G062600	71.8791	2.2667	0.372695	3.39877	0.000676891	0.0325987	FDR<0.05	TraesCS4B02G107100	30.7606	-5.29355	1.23902	-3.46528	0.00052967	0.00714639	FDR<0.05									TraesCS5A02G143500	20.0297	3.53737	0.58786	4.31628	1.59e-05	0.0018178	FDR<0.05	TraesCS2D02G129100	56.9475	3.8569	0.672369	4.24902	2.15e-05	0.00241277	FDR<0.05
								TraesCS3D02G406500	190.731	2.2687	0.365669	3.46953	0.000521378	0.0262245	FDR<0.05	TraesCS7D02G469500	3255	-5.28506	0.512264	-8.36495	6.01e-17	1.69e-14	FDR<0.05									TraesCS5B02G565400	44.1647	3.54171	0.605802	4.19561	2.72e-05	0.00293024	FDR<0.05	TraesCS7D02G088200	1010.34	3.86856	0.797869	3.59528	0.000324043	0.0251029	FDR<0.05
								TraesCS7B02G141900	201.226	2.27095	0.31038	4.09481	4.23e-05	0.00308706	FDR<0.05	TraesCS3D02G520500	4.94866	-5.27677	1.2867	-3.32383	0.000887904	0.0111631	FDR<0.05									TraesCS7B02G265900	42.2068	3.54408	0.582551	4.36715	1.26e-05	0.00148931	FDR<0.05	TraesCS3D02G048400	14.8571	3.89824	0.855245	3.38878	0.000702043	0.0478234	FDR<0.05
								TraesCS2B02G040100	574.228	2.27903	0.378142	3.38242	0.000718503	0.0341937	FDR<0.05	TraesCS2A02G003600	45.8547	-5.26276	0.814834	-5.23144	1.68e-07	6.03e-06	FDR<0.05									TraesCS2D02G055000	87.8781	3.55474	0.693922	3.68159	0.000231781	0.0181039	FDR<0.05	TraesCS2D02G595500	32.6608	3.90261	0.597903	4.85465	1.21e-06	0.000194676	FDR<0.05
								TraesCS2B02G345400	1174.89	2.27905	0.330098	3.87477	0.000106727	0.0068275	FDR<0.05	TraesCS6A02G131900	188.791	-5.26106	0.768701	-5.5432	2.97e-08	1.27e-06	FDR<0.05									TraesCS2A02G216800	67.4447	3.56434	0.433022	5.92195	3.18e-09	9.65e-07	FDR<0.05	TraesCS4B02G378400	520.261	3.91827	0.549867	5.30724	1.11e-07	2.46e-05	FDR<0.05
								TraesCS7D02G080500	173.373	2.27939	0.342568	3.73471	0.000187934	0.0109708	FDR<0.05	TraesCS4B02G263700	5.86511	-5.25997	1.30998	-3.25194	0.00114619	0.0139599	FDR<0.05									TraesCS4B02G264900	26.3556	3.57621	0.700416	3.67812	0.000234961	0.0183103	FDR<0.05	TraesCS3D02G473100	27.9997	3.92522	0.765711	3.82026	0.000133309	0.011812	FDR<0.05
								TraesCS1D02G072900	1047.31	2.28186	0.322372	3.97633	7e-05	0.0047364	FDR<0.05	TraesCS1B02G211100	15.2652	-5.25343	1.10315	-3.85572	0.000115388	0.00192348	FDR<0.05									TraesCS7D02G512800	309.498	3.57859	0.75999	3.39293	0.000691504	0.0453906	FDR<0.05	TraesCS6A02G312600	214.786	3.92638	0.537257	5.44689	5.13e-08	1.27e-05	FDR<0.05
								TraesCS2D02G162300	523.763	2.29252	0.288537	4.47956	7.48e-06	0.00067936	FDR<0.05	TraesCS2B02G048400	5.93031	-5.25329	1.45622	-2.92078	0.00349154	0.0358807	FDR<0.05									TraesCS2B02G024600	15.197	3.59029	0.67409	3.84264	0.000121717	0.0104386	FDR<0.05	TraesCS5D02G158000	12.6107	3.93869	0.701133	4.19135	2.77e-05	0.00300881	FDR<0.05
								TraesCS1D02G238900	621.211	2.29495	0.334646	3.86961	0.000109009	0.00696119	FDR<0.05	TraesCS2B02G482300	285.712	-5.2423	0.738404	-5.74523	9.18e-09	4.41e-07	FDR<0.05									TraesCS5D02G054300	1350.66	3.59112	0.67913	3.81535	0.000135991	0.0115324	FDR<0.05	TraesCS3A02G141600	54.6569	3.94313	0.711294	4.13772	3.51e-05	0.00372088	FDR<0.05
								TraesCS4A02G255600	58.74	2.29522	0.296154	4.37347	1.22e-05	0.00104032	FDR<0.05	TraesCS3A02G418100	8.44477	-5.23184	1.3341	-3.17206	0.00151362	0.0176605	FDR<0.05									TraesCS5D02G069100	30.0428	3.59163	0.743993	3.4834	0.000495089	0.0343124	FDR<0.05	TraesCS2D02G013300	160.112	3.94525	0.656167	4.48858	7.17e-06	0.000939762	FDR<0.05
								TraesCS5A02G229000	702.371	2.29913	0.39744	3.26874	0.00108028	0.0480949	FDR<0.05	TraesCS1A02G076700	100.6	-5.22777	0.945439	-4.47176	7.76e-06	0.000179474	FDR<0.05									TraesCS7A02G177700	1171.89	3.60248	0.744896	3.49375	0.000476279	0.0331434	FDR<0.05	TraesCS4A02G076900	459.715	3.95087	0.784529	3.76133	0.000169013	0.0142941	FDR<0.05
								TraesCS1B02G107600	888.023	2.30503	0.382193	3.41459	0.000638777	0.0310728	FDR<0.05	TraesCS2B02G556500	18.8359	-5.22151	1.13208	-3.72898	0.000192256	0.00298197	FDR<0.05									TraesCS4D02G063400	1443.89	3.60622	0.646785	4.02951	5.59e-05	0.00539699	FDR<0.05	TraesCS4B02G378200	380.209	3.951	0.526583	5.60405	2.09e-08	5.6e-06	FDR<0.05
								TraesCS1D02G349900	185.628	2.30683	0.401285	3.25661	0.0011275	0.0499823	FDR<0.05	TraesCS6B02G374000	23.9386	-5.21739	1.08338	-3.89279	9.91e-05	0.00168723	FDR<0.05									TraesCS2B02G219400	975.718	3.61851	0.432649	6.05229	1.43e-09	4.69e-07	FDR<0.05	TraesCS4A02G008500	142.097	3.95343	0.693536	4.25851	2.06e-05	0.00233428	FDR<0.05
								TraesCS4A02G384600	271.05	2.31028	0.337278	3.88485	0.000102394	0.00657353	FDR<0.05	TraesCS2D02G324400	7.61135	-5.21483	1.2246	-3.44179	0.000577871	0.00769363	FDR<0.05									TraesCS2A02G187900	886.234	3.62882	0.407465	6.45165	1.11e-10	4.78e-08	FDR<0.05	TraesCSU02G152800	269.978	3.95357	0.700989	4.21343	2.52e-05	0.0027622	FDR<0.05
								TraesCS1D02G239600	149.561	2.32312	0.328709	4.02522	5.69e-05	0.0039671	FDR<0.05	TraesCS3D02G521100	221.954	-5.21316	0.603225	-6.98439	2.86e-12	3e-10	FDR<0.05									TraesCS2A02G490100	25.609	3.63111	0.730255	3.60301	0.000314559	0.0234942	FDR<0.05	TraesCS1D02G362900	130.637	3.95528	0.700631	4.21802	2.46e-05	0.00272303	FDR<0.05
								TraesCS2B02G606700	2283.17	2.3253	0.384599	3.44593	0.000569092	0.0283295	FDR<0.05	TraesCSU02G087000	41.6953	-5.20467	1.07463	-3.91268	9.13e-05	0.00156958	FDR<0.05									TraesCS3B02G384900	108.058	3.6324	0.655742	4.01439	5.96e-05	0.00569846	FDR<0.05	TraesCS5D02G031700	101.742	3.95812	0.740272	3.99599	6.44e-05	0.00617753	FDR<0.05
								TraesCS1B02G251700	93.4911	2.32592	0.395135	3.35561	0.000791907	0.0370784	FDR<0.05	TraesCS5D02G260000	5.71249	-5.20335	1.19745	-3.51026	0.00044767	0.00618041	FDR<0.05									TraesCS3B02G144900	297.871	3.63529	0.620794	4.24503	2.19e-05	0.00241043	FDR<0.05	TraesCS4D02G031600	1287.81	3.96108	0.733876	4.03485	5.46e-05	0.00540254	FDR<0.05
								TraesCS5A02G063900	101.031	2.32595	0.391525	3.38663	0.000707556	0.0337837	FDR<0.05	TraesCS6B02G274300	7.8187	-5.19897	1.1855	-3.54195	0.000397178	0.00558654	FDR<0.05									TraesCS3B02G536100	750.478	3.63629	0.62562	4.21388	2.51e-05	0.00271567	FDR<0.05	TraesCSU02G161300	325.812	3.96931	0.664526	4.46831	7.88e-06	0.00102225	FDR<0.05
								TraesCS5B02G009800	112.395	2.32636	0.363826	3.6456	0.000266766	0.0149769	FDR<0.05	TraesCS2D02G461400	1529.36	-5.19877	0.33426	-12.5614	3.44e-36	4.16e-32	FDR<0.05									TraesCS4B02G378400	520.261	3.64027	0.546041	4.83529	1.33e-06	0.000205671	FDR<0.05	TraesCS2A02G174600	1306.26	3.9697	0.685255	4.33372	1.47e-05	0.00173918	FDR<0.05
								TraesCS4B02G085400	114.127	2.32859	0.345804	3.84203	0.000122021	0.00762419	FDR<0.05	TraesCS3B02G052200	315.059	-5.19851	0.733458	-5.72427	1.04e-08	4.91e-07	FDR<0.05									TraesCS2A02G144300	34.6601	3.64709	0.665287	3.97886	6.92e-05	0.00647553	FDR<0.05	TraesCS7A02G092700	22.1171	3.97182	0.85626	3.4707	0.000519095	0.0369225	FDR<0.05
								TraesCS2A02G182400	193.793	2.32867	0.397136	3.34564	0.000820926	0.0381401	FDR<0.05	TraesCS3B02G490300	5.57867	-5.19547	1.33331	-3.14665	0.00165151	0.0190153	FDR<0.05									TraesCS3D02G501900	72.7316	3.66782	0.705902	3.77931	0.000157264	0.0130288	FDR<0.05	TraesCS7B02G273500	24.8681	3.97689	0.81844	3.63727	0.000275547	0.0218508	FDR<0.05
								TraesCS5B02G236300	1511.88	2.32909	0.325708	4.08061	4.49e-05	0.00325558	FDR<0.05	TraesCS3A02G519900	8.79494	-5.18364	1.21718	-3.43716	0.000587846	0.0078035	FDR<0.05									TraesCS3D02G328400	23.4989	3.67151	0.679718	3.93032	8.48e-05	0.0076402	FDR<0.05	TraesCS1A02G421100	90.2593	3.97848	0.609561	4.88627	1.03e-06	0.000169278	FDR<0.05
								TraesCS6D02G038600	279.138	2.33717	0.407465	3.28169	0.00103187	0.0462811	FDR<0.05	TraesCS3D02G328900	9.22433	-5.17974	1.23182	-3.39315	0.00069093	0.00897949	FDR<0.05									TraesCS6D02G099200	53.3135	3.67882	0.640289	4.18377	2.87e-05	0.0030614	FDR<0.05	TraesCS4B02G312300	752.628	3.97961	0.547232	5.44487	5.18e-08	1.28e-05	FDR<0.05
								TraesCS5D02G553900	800.619	2.3397	0.404459	3.31231	0.000925275	0.0422583	FDR<0.05	TraesCS2D02G193700	22.0972	-5.17902	1.22377	-3.41486	0.000638139	0.00835893	FDR<0.05									TraesCS2D02G543300	157.291	3.68328	0.715008	3.75279	0.000174878	0.0143144	FDR<0.05	TraesCS5D02G289000	44.2351	3.98475	0.502519	5.93958	2.86e-09	9.77e-07	FDR<0.05
								TraesCS2B02G580400	261.043	2.3406	0.396966	3.37712	0.000732485	0.0346544	FDR<0.05	TraesCS5B02G195900	77.1973	-5.17517	0.781363	-5.34344	9.12e-08	3.48e-06	FDR<0.05									TraesCS5D02G214300	17.4735	3.68582	0.582984	4.60703	4.08e-06	0.000562186	FDR<0.05	TraesCS3D02G518000	37.8474	3.9912	0.842964	3.54843	0.000387535	0.0290247	FDR<0.05
								TraesCS4A02G162200	1839.3	2.34302	0.381582	3.51962	0.000432174	0.0222946	FDR<0.05	TraesCS7A02G510000	14.1043	-5.16824	1.10421	-3.77487	0.000160091	0.00254405	FDR<0.05									TraesCS4B02G337600	291.449	3.68977	0.524993	5.12343	3e-07	5.54e-05	FDR<0.05	TraesCS6D02G099200	53.3135	4.00182	0.677275	4.43221	9.33e-06	0.00116963	FDR<0.05
								TraesCS3D02G097000	229.248	2.34329	0.298207	4.50456	6.65e-06	0.000610977	FDR<0.05	TraesCS6D02G081000	8.11104	-5.16525	1.2641	-3.29502	0.000984134	0.012214	FDR<0.05									TraesCS5B02G429900	269.263	3.69195	0.447149	6.02025	1.74e-09	5.63e-07	FDR<0.05	TraesCS7D02G085200	842.985	4.00476	0.524014	5.73413	9.8e-09	2.91e-06	FDR<0.05
								TraesCS4D02G295300	346.39	2.34662	0.360855	3.73176	0.00019015	0.0110788	FDR<0.05	TraesCS3B02G108800	31.3759	-5.16467	1.02149	-4.07706	4.56e-05	0.000858841	FDR<0.05									TraesCS6B02G342800	238.795	3.69455	0.504641	5.33955	9.32e-08	1.96e-05	FDR<0.05	TraesCS1B02G122800	593.684	4.01366	0.644335	4.67717	2.91e-06	0.000427622	FDR<0.05
								TraesCS6D02G239700	554.047	2.347	0.293599	4.5879	4.48e-06	0.00043617	FDR<0.05	TraesCS3D02G351000	12.4622	-5.16459	1.28747	-3.23471	0.00121768	0.0146973	FDR<0.05									TraesCS6A02G097400	941.797	3.69647	0.594844	4.53308	5.81e-06	0.000763095	FDR<0.05	TraesCSU02G145700	1480.04	4.01776	0.764352	3.94813	7.88e-05	0.00736634	FDR<0.05
								TraesCS4B02G360900	127.837	2.35024	0.32034	4.21503	2.5e-05	0.00196117	FDR<0.05	TraesCS4A02G012600	38.5855	-5.16383	1.14781	-3.62764	0.00028602	0.00420679	FDR<0.05									TraesCS3A02G138400	1098.27	3.70313	0.576991	4.68488	2.8e-06	0.000400071	FDR<0.05	TraesCS6A02G097400	941.797	4.01852	0.596051	5.0642	4.1e-07	7.72e-05	FDR<0.05
								TraesCS3D02G133100	682.961	2.35162	0.364723	3.70589	0.000210649	0.0121656	FDR<0.05	TraesCS1D02G400000	284.578	-5.16363	0.716128	-5.81408	6.1e-09	3.05e-07	FDR<0.05									TraesCS6D02G004000	163.941	3.70504	0.722216	3.74547	0.000180053	0.0146502	FDR<0.05	TraesCS7D02G161200	3624.34	4.02476	0.810207	3.73332	0.000188975	0.0157617	FDR<0.05
								TraesCS4D02G215100	1023.57	2.35171	0.368391	3.66924	0.000243276	0.0138187	FDR<0.05	TraesCS2B02G343300	20.1123	-5.16295	1.03332	-4.02873	5.61e-05	0.0010277	FDR<0.05									TraesCS4D02G069300	193.102	3.71013	0.6572	4.12376	3.73e-05	0.00382062	FDR<0.05	TraesCS7A02G105600	130.215	4.02588	0.529957	5.70967	1.13e-08	3.3e-06	FDR<0.05
								TraesCS5B02G074000	187.356	2.35944	0.389189	3.493	0.000477634	0.0242982	FDR<0.05	TraesCS6A02G082900	41.0164	-5.15793	1.25867	-3.30343	0.000955112	0.0118864	FDR<0.05									TraesCS7D02G488900	98.8535	3.71172	0.685039	3.95848	7.54e-05	0.00690226	FDR<0.05	TraesCS2D02G070300	59.6675	4.0284	0.867516	3.49088	0.000481428	0.0347203	FDR<0.05
								TraesCS6B02G254400	219.666	2.36388	0.361564	3.77217	0.000161832	0.00970191	FDR<0.05	TraesCS2A02G494900	25.2609	-5.1546	0.897582	-4.62866	3.68e-06	9.33e-05	FDR<0.05									TraesCS1B02G466200	279.83	3.71435	0.576978	4.70442	2.55e-06	0.000366667	FDR<0.05	TraesCS2B02G314500	67.9412	4.02865	0.706539	4.28661	1.81e-05	0.0021107	FDR<0.05
								TraesCS2D02G190200	415.747	2.39988	0.339265	4.12621	3.69e-05	0.00274154	FDR<0.05	TraesCS1D02G276300	153.616	-5.15099	0.622522	-6.66802	2.59e-11	2.22e-09	FDR<0.05									TraesCS3A02G483000	1817.33	3.71975	0.657986	4.13344	3.57e-05	0.00369641	FDR<0.05	TraesCS3A02G138400	1098.27	4.03767	0.576014	5.2736	1.34e-07	2.88e-05	FDR<0.05
								TraesCS5B02G371100	472.85	2.40133	0.35625	3.93357	8.37e-05	0.00554484	FDR<0.05	TraesCS4A02G447300	10.9223	-5.14507	1.16962	-3.54396	0.00039416	0.00555133	FDR<0.05									TraesCS7A02G473400	3001.71	3.73297	0.585179	4.67032	3.01e-06	0.000425922	FDR<0.05	TraesCS2D02G182000	2011.04	4.0389	0.692088	4.39091	1.13e-05	0.00138666	FDR<0.05
								TraesCS3B02G490600	1008.12	2.40399	0.345862	4.05938	4.92e-05	0.00352048	FDR<0.05	TraesCS7D02G363500	18.6502	-5.14289	1.19381	-3.47032	0.000519838	0.00702945	FDR<0.05									TraesCS2D02G545400	75.013	3.74138	0.685943	3.99652	6.43e-05	0.00607784	FDR<0.05	TraesCS1A02G253600	222.63	4.04473	0.477982	6.36997	1.89e-10	7.97e-08	FDR<0.05
								TraesCS2D02G081500	500.311	2.41351	0.345846	4.08709	4.37e-05	0.00318197	FDR<0.05	TraesCS5D02G339900	6.0534	-5.14187	1.48022	-2.79814	0.00513978	0.0495453	FDR<0.05									TraesCS7D02G384300	13.4947	3.74443	0.769945	3.56446	0.00036461	0.0264746	FDR<0.05	TraesCS3D02G501900	72.7316	4.04776	0.697524	4.3694	1.25e-05	0.0015126	FDR<0.05
								TraesCS3B02G379200	445.382	2.43426	0.286877	4.99958	5.75e-07	7.13e-05	FDR<0.05	TraesCS7A02G220900	4.71912	-5.13965	1.22239	-3.38653	0.000707826	0.00917604	FDR<0.05									TraesCSU02G145600	1737.69	3.74781	0.664413	4.13569	3.54e-05	0.00367202	FDR<0.05	TraesCS3D02G473200	257.003	4.04909	0.604913	5.04054	4.64e-07	8.58e-05	FDR<0.05
								TraesCS2A02G216500	106.124	2.43745	0.354874	4.0506	5.11e-05	0.00363012	FDR<0.05	TraesCS5A02G394100	9.32983	-5.13517	1.13257	-3.65114	0.000261078	0.00388959	FDR<0.05									TraesCS3D02G238300	16.6536	3.76424	0.663296	4.16743	3.08e-05	0.00325033	FDR<0.05	TraesCSU02G128100	296.293	4.05972	0.596091	5.13297	2.85e-07	5.68e-05	FDR<0.05
								TraesCS5A02G368700	911.174	2.44775	0.364144	3.97575	7.02e-05	0.00474343	FDR<0.05	TraesCS5A02G391500	25.3264	-5.12641	1.32284	-3.11935	0.00181252	0.0205782	FDR<0.05									TraesCS1A02G350400	250.709	3.7655	0.464542	5.95319	2.63e-09	8.05e-07	FDR<0.05	TraesCS4A02G392100	126.303	4.07024	0.693972	4.42415	9.68e-06	0.00121202	FDR<0.05
								TraesCS2D02G098200	196.675	2.4635	0.365943	3.99925	6.35e-05	0.00436137	FDR<0.05	TraesCS7A02G244400	12.8737	-5.1243	1.23753	-3.33268	0.000860125	0.0108628	FDR<0.05									TraesCS7B02G106300	111.071	3.78255	0.620739	4.48263	7.37e-06	0.000932049	FDR<0.05	TraesCS1A02G239400	90.5033	4.07249	0.523564	5.86842	4.4e-09	1.44e-06	FDR<0.05
								TraesCS7B02G441100	729.889	2.46659	0.380037	3.85908	0.000113814	0.00722983	FDR<0.05	TraesCS2B02G286400	9.88452	-5.1242	1.33211	-3.09599	0.0019616	0.0219918	FDR<0.05									TraesCS4B02G377000	1110.55	3.79022	0.52779	5.28662	1.25e-07	2.54e-05	FDR<0.05	TraesCS3D02G478200	110.638	4.07261	0.726002	4.23224	2.31e-05	0.00258405	FDR<0.05
								TraesCS2A02G550000	216.641	2.47121	0.399297	3.6845	0.000229149	0.0130777	FDR<0.05	TraesCS2D02G317200	7.42563	-5.12223	1.31278	-3.14008	0.00168902	0.0193549	FDR<0.05									TraesCS6A02G001900	202.976	3.79501	0.768115	3.63879	0.000273926	0.0208471	FDR<0.05	TraesCS2B02G127800	128.36	4.08039	0.648484	4.75014	2.03e-06	0.000310837	FDR<0.05
								TraesCS2B02G243200	32.9317	2.48162	0.412357	3.59305	0.000326833	0.0177577	FDR<0.05	TraesCSU02G083700	773.962	-5.11984	0.935031	-4.40611	1.05e-05	0.000232497	FDR<0.05									TraesCS2A02G491800	13.9248	3.80774	0.719055	3.90477	9.43e-05	0.00834012	FDR<0.05	TraesCS7D02G080400	118.667	4.08119	0.609417	5.05596	4.28e-07	7.96e-05	FDR<0.05
								TraesCS7D02G203900	119.474	2.48658	0.409703	3.62843	0.000285153	0.0158253	FDR<0.05	TraesCS2D02G025800	4.15963	-5.11699	1.28286	-3.20922	0.00133095	0.0158325	FDR<0.05									TraesCS2A02G398800	127.039	3.80889	0.743771	3.77656	0.000159012	0.0131488	FDR<0.05	TraesCS4A02G392300	272.679	4.08144	0.705181	4.36972	1.24e-05	0.0015126	FDR<0.05
								TraesCS1A02G033600	432.792	2.4867	0.28913	5.14198	2.72e-07	3.77e-05	FDR<0.05	TraesCS1B02G326900	150.427	-5.11447	0.760107	-5.41301	6.2e-08	2.45e-06	FDR<0.05									TraesCS4D02G031600	1287.81	3.81698	0.732271	3.8469	0.000119621	0.0103106	FDR<0.05	TraesCS2D02G452100	79.1456	4.09403	0.884332	3.49872	0.000467492	0.0338839	FDR<0.05
								TraesCS5B02G231000	355.751	2.48973	0.381018	3.90988	9.23e-05	0.00602433	FDR<0.05	TraesCS4A02G412900	38.6002	-5.11311	1.3329	-3.08584	0.00202977	0.0226475	FDR<0.05									TraesCS2D02G589200	87.107	3.82568	0.780744	3.61922	0.000295494	0.0222161	FDR<0.05	TraesCS5B02G211000	135.273	4.12011	0.839216	3.71789	0.000200894	0.0166219	FDR<0.05
								TraesCS3B02G361100	626.074	2.49036	0.383705	3.88413	0.000102698	0.00658722	FDR<0.05	TraesCS7B02G384700	10.7923	-5.11264	1.18609	-3.4674	0.000525517	0.00709629	FDR<0.05									TraesCS7A02G349400	123.565	3.82597	0.439013	6.43709	1.22e-10	5.2e-08	FDR<0.05	TraesCS7D02G161800	166.194	4.1206	0.918304	3.39822	0.000678265	0.0465096	FDR<0.05
								TraesCS3D02G224100	134.495	2.49261	0.370237	4.03149	5.54e-05	0.00388515	FDR<0.05	TraesCS4A02G412800	59.5469	-5.10852	0.737443	-5.5713	2.53e-08	1.09e-06	FDR<0.05									TraesCS5A02G385900	53.5434	3.82674	0.622367	4.54192	5.57e-06	0.000736048	FDR<0.05	TraesCS4A02G244500	96.277	4.12439	0.88531	3.52915	0.000416899	0.0307442	FDR<0.05
								TraesCS7D02G086900	334.564	2.49302	0.276303	5.40356	6.53e-08	1.06e-05	FDR<0.05	TraesCS2A02G450600	8.95673	-5.10494	1.23494	-3.324	0.000887369	0.0111583	FDR<0.05									TraesCS3D02G008700	2351.83	3.82932	0.642871	4.40107	1.08e-05	0.00129689	FDR<0.05	TraesCS3D02G145300	23.4775	4.12487	0.808743	3.86385	0.000111612	0.0100868	FDR<0.05
								TraesCS4B02G059100	1684.52	2.49786	0.380407	3.93752	8.23e-05	0.00546946	FDR<0.05	TraesCS5B02G218600	668.847	-5.1033	0.724215	-5.66585	1.46e-08	6.68e-07	FDR<0.05									TraesCS2D02G088500	14.4951	3.83192	0.761389	3.71941	0.000199691	0.0160785	FDR<0.05	TraesCS5A02G447200	247.905	4.13792	0.612112	5.12638	2.95e-07	5.83e-05	FDR<0.05
								TraesCS7B02G276300	296.568	2.4988	0.435883	3.43855	0.000584847	0.029034	FDR<0.05	TraesCS4D02G190800	4.18406	-5.10146	1.2842	-3.19379	0.00140419	0.0165747	FDR<0.05									TraesCS1A02G424000	319.595	3.84473	0.579752	4.90679	9.26e-07	0.000149759	FDR<0.05	TraesCS2D02G574000	30.0685	4.14216	0.909297	3.4556	0.000549073	0.0387129	FDR<0.05
								TraesCS6D02G362100	177.972	2.50126	0.441121	3.40328	0.000665827	0.0321727	FDR<0.05	TraesCS7D02G360100	499.152	-5.09893	0.58554	-7.00024	2.56e-12	2.71e-10	FDR<0.05									TraesCS7D02G460500	2260.88	3.84741	0.566682	5.0247	5.04e-07	8.74e-05	FDR<0.05	TraesCS7A02G090100	52.7335	4.14274	0.739213	4.25146	2.12e-05	0.00239027	FDR<0.05
								TraesCS4B02G064900	68.2712	2.50462	0.451026	3.336	0.000849939	0.039288	FDR<0.05	TraesCS4D02G347400	6.00852	-5.0988	1.36294	-3.00733	0.00263557	0.0282416	FDR<0.05									TraesCS5A02G545300	128.769	3.85003	0.721992	3.94745	7.9e-05	0.00717988	FDR<0.05	TraesCS4A02G282300	12.36	4.14511	0.797832	3.94207	8.08e-05	0.00753544	FDR<0.05
								TraesCS1A02G070400	659.144	2.50872	0.352388	4.28141	1.86e-05	0.00150398	FDR<0.05	TraesCS4B02G368700	7.66097	-5.0982	1.40207	-2.92296	0.0034672	0.035661	FDR<0.05									TraesCS3D02G424000	156.706	3.85767	0.601977	4.74713	2.06e-06	0.000307524	FDR<0.05	TraesCS7A02G473400	3001.71	4.14779	0.585584	5.37548	7.64e-08	1.79e-05	FDR<0.05
								TraesCS1A02G322900	33.6801	2.51329	0.42571	3.55474	0.000378351	0.0200313	FDR<0.05	TraesCS1D02G342300	7.95516	-5.09644	1.19729	-3.42144	0.000622908	0.00820432	FDR<0.05									TraesCS5D02G061400	99.1031	3.85769	0.620425	4.60601	4.1e-06	0.000563792	FDR<0.05	TraesCS6D02G260900	237.99	4.14833	0.546362	5.76236	8.29e-09	2.56e-06	FDR<0.05
								TraesCS3A02G309100	1224.6	2.5166	0.42464	3.5715	0.000354949	0.0189865	FDR<0.05	TraesCS1A02G214700	37.4837	-5.09474	1.01345	-4.04039	5.34e-05	0.000983634	FDR<0.05									TraesCS5B02G150200	25.1303	3.8733	0.816871	3.51745	0.000435712	0.0307276	FDR<0.05	TraesCS2B02G224000	443.287	4.14917	0.700829	4.49349	7.01e-06	0.000926713	FDR<0.05
								TraesCS1B02G142000	662.686	2.52007	0.37911	4.00959	6.08e-05	0.00420665	FDR<0.05	TraesCS5A02G192200	7.00811	-5.09024	1.19458	-3.42401	0.000617036	0.00814029	FDR<0.05									TraesCS4A02G392500	344.627	3.87387	0.820003	3.50471	0.000457104	0.0320706	FDR<0.05	TraesCS7D02G178400	66.9145	4.18442	0.71561	4.44994	8.59e-06	0.00109222	FDR<0.05
								TraesCS7B02G299500	971.351	2.52063	0.428776	3.54644	0.000390468	0.0205378	FDR<0.05	TraesCS7D02G538900	456.132	-5.08944	0.796895	-5.13172	2.87e-07	9.8e-06	FDR<0.05									TraesCS6D02G292200	174.545	3.88136	0.452015	6.37446	1.84e-10	7.46e-08	FDR<0.05	TraesCS4D02G031700	1593.21	4.1972	0.847117	3.77422	0.000160511	0.0137192	FDR<0.05
								TraesCS2B02G182000	308.861	2.52114	0.299099	5.08573	3.66e-07	4.85e-05	FDR<0.05	TraesCS4A02G289900	5.34304	-5.08274	1.30902	-3.11892	0.00181516	0.0206018	FDR<0.05									TraesCS5A02G010900	39.7776	3.88235	0.6931	4.15863	3.2e-05	0.00336066	FDR<0.05	TraesCS5A02G035200	19.8721	4.20259	0.839047	3.81694	0.000135116	0.0119429	FDR<0.05
								TraesCS4B02G178500	277.352	2.52483	0.461818	3.30179	0.000960701	0.043711	FDR<0.05	TraesCS2D02G543700	7.76184	-5.08177	1.16159	-3.51393	0.000441522	0.00610483	FDR<0.05									TraesCS4A02G202000	22.1843	3.88692	0.725769	3.97774	6.96e-05	0.00649725	FDR<0.05	TraesCS6D02G211200	24.7751	4.2278	0.90377	3.57148	0.000354964	0.0269967	FDR<0.05
								TraesCS5D02G238700	466.801	2.52878	0.345756	4.42157	9.8e-06	0.00086087	FDR<0.05	TraesCS6D02G015000	16.4721	-5.07389	1.20014	-3.39453	0.000687476	0.00894261	FDR<0.05									TraesCS6A02G271800	229.457	3.89029	0.507008	5.70067	1.19e-08	3.18e-06	FDR<0.05	TraesCS7B02G259700	1117.34	4.22786	0.805818	4.00569	6.18e-05	0.00595202	FDR<0.05
								TraesCS7D02G530900	46.7441	2.53796	0.447407	3.4375	0.000587102	0.0291261	FDR<0.05	TraesCS6A02G252100	23.8324	-5.05827	0.960527	-4.22505	2.39e-05	0.000484731	FDR<0.05									TraesCS3B02G589000	46.3188	3.90692	0.575017	5.05535	4.3e-07	7.58e-05	FDR<0.05	TraesCS4A02G388700	45.5334	4.23179	0.834484	3.8728	0.000107593	0.00977236	FDR<0.05
								TraesCS7B02G061100	157.421	2.54168	0.447462	3.44538	0.000570252	0.0283483	FDR<0.05	TraesCSU02G150400	11.8085	-5.05488	1.44847	-2.79942	0.00511951	0.0493959	FDR<0.05									TraesCS7D02G085200	842.985	3.91692	0.524438	5.562	2.67e-08	6.32e-06	FDR<0.05	TraesCS4A02G250200	218.473	4.23391	0.851776	3.79666	0.000146656	0.0127607	FDR<0.05
								TraesCS5D02G027500	103.097	2.54719	0.377292	4.10079	4.12e-05	0.00302628	FDR<0.05	TraesCS2A02G107600	12577.1	-5.03827	0.465839	-8.66882	4.37e-18	1.47e-15	FDR<0.05									TraesCS5B02G391000	87.9467	3.918	0.777654	3.75231	0.00017521	0.0143244	FDR<0.05	TraesCS2B02G439100	75.0283	4.23873	0.956994	3.38428	0.000713665	0.0483424	FDR<0.05
								TraesCS2B02G097900	550.924	2.54824	0.367575	4.21205	2.53e-05	0.00198078	FDR<0.05	TraesCS1A02G182200	59.6115	-5.03687	0.700734	-5.76092	8.37e-09	4.04e-07	FDR<0.05									TraesCSU02G234300	48.6438	3.92343	0.777126	3.76185	0.000168662	0.0138889	FDR<0.05	TraesCS4A02G403200	43.7628	4.24582	0.823871	3.93972	8.16e-05	0.00759972	FDR<0.05
								TraesCS3B02G375100	2561.97	2.56	0.421838	3.6981	0.00021722	0.0125152	FDR<0.05	TraesCS5B02G526600	23.9524	-5.03598	1.40436	-2.87389	0.00405451	0.0405619	FDR<0.05									TraesCS4A02G392400	543.542	3.92415	0.84875	3.44524	0.000570545	0.0388323	FDR<0.05	TraesCS2B02G097800	700.337	4.24738	0.43979	7.38394	1.54e-13	1.08e-10	FDR<0.05
								TraesCS5D02G233600	75.3114	2.56126	0.457089	3.41566	0.00063628	0.0310051	FDR<0.05	TraesCS1B02G118500	26.1136	-5.0304	1.15572	-3.48735	0.000487832	0.0066494	FDR<0.05									TraesCS3B02G589600	163.575	3.93382	0.568265	5.16277	2.43e-07	4.58e-05	FDR<0.05	TraesCS3A02G412500	918.518	4.25638	0.619601	5.2556	1.48e-07	3.13e-05	FDR<0.05
								TraesCS7D02G217800	101.178	2.56314	0.352217	4.43801	9.08e-06	0.000810372	FDR<0.05	TraesCS7A02G422300	22.0184	-5.02525	1.06173	-3.79122	0.00014991	0.00240707	FDR<0.05									TraesCS2B02G536700	19.8031	3.9377	0.70203	4.18457	2.86e-05	0.00305701	FDR<0.05	TraesCSU02G044100	78.5685	4.2599	0.519274	6.27781	3.43e-10	1.38e-07	FDR<0.05
								TraesCS5B02G245900	37.5215	2.56477	0.435433	3.5936	0.000326138	0.0177333	FDR<0.05	TraesCS5D02G561100	8.20747	-5.02409	1.15637	-3.47993	0.000501553	0.00680377	FDR<0.05									TraesCS3D02G506900	270.678	3.95589	0.530458	5.57234	2.51e-08	6.04e-06	FDR<0.05	TraesCS3D02G353700	30.4904	4.26421	0.879897	3.70976	0.000207457	0.0170288	FDR<0.05
								TraesCS2A02G406000	268.959	2.57489	0.471956	3.33695	0.000847039	0.0391789	FDR<0.05	TraesCS4B02G287700	38.2192	-5.02213	0.785458	-5.12074	3.04e-07	1.03e-05	FDR<0.05									TraesCS6A02G110500	62.0498	3.95833	0.655603	4.51238	6.41e-06	0.000825694	FDR<0.05	TraesCSU02G128700	185.836	4.26897	0.657936	4.96852	6.75e-07	0.0001184	FDR<0.05
								TraesCS2A02G381100	1613.18	2.57959	0.467832	3.3764	0.000734399	0.0346996	FDR<0.05	TraesCS3D02G255000	4.06129	-5.01337	1.39078	-2.8857	0.00390539	0.0393143	FDR<0.05									TraesCS2B02G364300	11.1745	3.95959	0.750053	3.94584	7.95e-05	0.0072187	FDR<0.05	TraesCS2D02G165500	545.393	4.30429	0.971591	3.4009	0.000671633	0.0462298	FDR<0.05
								TraesCS5B02G356700	449.069	2.58475	0.466848	3.39457	0.000687371	0.0329938	FDR<0.05	TraesCS4A02G025300	48.2574	-5.00965	1.08433	-3.69783	0.000217453	0.00332231	FDR<0.05									TraesCS2B02G201000	914.441	3.96046	0.843223	3.51088	0.000446625	0.0313999	FDR<0.05	TraesCS7A02G037600	10.9864	4.30892	0.928871	3.5623	0.00036762	0.0277264	FDR<0.05
								TraesCS2A02G438200	1325.18	2.58674	0.337514	4.70126	2.59e-06	0.000268489	FDR<0.05	TraesCS7A02G152600	14.3059	-4.99295	1.08092	-3.69403	0.000220727	0.00336381	FDR<0.05									TraesCS7D02G523800	919.814	3.96145	0.60577	4.88874	1.01e-06	0.000163008	FDR<0.05	TraesCS5A02G016200	4633.89	4.31327	0.503474	6.5808	4.68e-11	2.19e-08	FDR<0.05
								TraesCS3B02G306400	157.145	2.58699	0.453368	3.50045	0.000464474	0.023758	FDR<0.05	TraesCS6B02G347500	7.61385	-4.99221	1.3438	-2.97083	0.00296992	0.0313105	FDR<0.05									TraesCS7D02G099300	39.3411	3.9722	0.557967	5.32683	9.99e-08	2.08e-05	FDR<0.05	TraesCS5B02G353400	100.863	4.31412	0.651478	5.08708	3.64e-07	6.99e-05	FDR<0.05
								TraesCS2A02G083700	356.643	2.58836	0.390638	4.06606	4.78e-05	0.00343809	FDR<0.05	TraesCS2D02G027700	78.53	-4.98965	0.613134	-6.50699	7.67e-11	5.91e-09	FDR<0.05									TraesCS1B02G295300	51.7224	3.98085	0.648952	4.59333	4.36e-06	0.000592042	FDR<0.05	TraesCS1D02G338500	41.9611	4.31532	0.968691	3.42247	0.000620551	0.043049	FDR<0.05
								TraesCS5A02G340500	1243.68	2.58941	0.364299	4.36292	1.28e-05	0.00108795	FDR<0.05	TraesCS5B02G504100	45.7893	-4.98917	1.18736	-3.3597	0.000780258	0.00998642	FDR<0.05									TraesCS6B02G456700	42.3647	3.9912	0.739754	4.04351	5.27e-05	0.00514261	FDR<0.05	TraesCS7A02G032600	30.1218	4.32216	0.894412	3.71435	0.000203726	0.0168178	FDR<0.05
								TraesCS2D02G183300	37.4672	2.59012	0.430137	3.69677	0.000218363	0.012571	FDR<0.05	TraesCS5D02G321300	150.606	-4.98905	0.590481	-6.75558	1.42e-11	1.28e-09	FDR<0.05									TraesCS6D02G246500	90.1785	3.99567	0.758567	3.94911	7.84e-05	0.00713988	FDR<0.05	TraesCS4D02G087200	62.1849	4.32427	0.654675	5.07774	3.82e-07	7.25e-05	FDR<0.05
								TraesCS1A02G037800	946.486	2.59417	0.471774	3.3791	0.000727248	0.034509	FDR<0.05	TraesCS2D02G293200	160.227	-4.98897	0.659244	-6.05082	1.44e-09	8.19e-08	FDR<0.05									TraesCS3A02G012900	6.4566	4.00514	0.8941	3.36108	0.000776372	0.0499527	FDR<0.05	TraesCS3B02G144900	297.871	4.32479	0.624269	5.32589	1e-07	2.25e-05	FDR<0.05
								TraesCS3A02G347500	679.993	2.59487	0.296802	5.3735	7.72e-08	1.22e-05	FDR<0.05	TraesCS6B02G100200	3.12934	-4.9876	1.18337	-3.36971	0.000752481	0.00968712	FDR<0.05									TraesCS6B02G204500	89.7482	4.02178	0.591107	5.11208	3.19e-07	5.83e-05	FDR<0.05	TraesCS7D02G087500	481.531	4.33453	0.885855	3.76419	0.000167089	0.0141977	FDR<0.05
								TraesCS7B02G410300	85.8677	2.60306	0.475887	3.36857	0.000755582	0.0355153	FDR<0.05	TraesCS4D02G319600	4584.88	-4.97442	0.399701	-9.94347	2.69e-23	2.96e-20	FDR<0.05									TraesCSU02G207400	160.476	4.02646	0.493378	6.13416	8.56e-10	2.95e-07	FDR<0.05	TraesCS4A02G457000	18.2592	4.33706	0.834144	4.00058	6.32e-05	0.00607409	FDR<0.05
								TraesCSU02G137500	596.328	2.60417	0.435863	3.68043	0.000232837	0.0132673	FDR<0.05	TraesCS1B02G349900	23.4191	-4.97409	1.0384	-3.82712	0.000129653	0.00212319	FDR<0.05									TraesCS5B02G388900	180.919	4.02981	0.818395	3.70214	0.000213792	0.0169753	FDR<0.05	TraesCS6B02G295000	306.991	4.35969	0.683655	4.91431	8.91e-07	0.000150526	FDR<0.05
								TraesCS4B02G088700	89.9084	2.60522	0.490818	3.2705	0.00107356	0.0478546	FDR<0.05	TraesCS2A02G571900	5.98707	-4.97273	1.4209	-2.79592	0.00517526	0.0498277	FDR<0.05									TraesCS2B02G574600	20.8679	4.03463	0.863246	3.51537	0.000439149	0.030938	FDR<0.05	TraesCS2B02G574600	20.8679	4.36186	0.935573	3.59337	0.000326422	0.0252498	FDR<0.05
								TraesCS1B02G355900	715.76	2.61005	0.402458	4.00054	6.32e-05	0.004346	FDR<0.05	TraesCS3D02G024900	101.297	-4.97037	0.811261	-4.89407	9.88e-07	2.93e-05	FDR<0.05									TraesCS2A02G262800	73.4784	4.03873	0.703068	4.3221	1.55e-05	0.00178221	FDR<0.05	TraesCS4A02G384700	72.0846	4.3732	0.63739	5.2922	1.21e-07	2.61e-05	FDR<0.05
								TraesCS7D02G111800	991.161	2.6103	0.448397	3.59123	0.000329121	0.0178687	FDR<0.05	TraesCS5D02G176800	290.276	-4.96855	0.698317	-5.68302	1.32e-08	6.1e-07	FDR<0.05									TraesCS4B02G312300	752.628	4.03946	0.547869	5.54779	2.89e-08	6.81e-06	FDR<0.05	TraesCS6D02G099300	66.302	4.37843	0.70357	4.80183	1.57e-06	0.00024665	FDR<0.05
								TraesCS5B02G227700	407.848	2.61321	0.374262	4.31038	1.63e-05	0.00134846	FDR<0.05	TraesCS4B02G354700	7.85522	-4.96824	1.22843	-3.23033	0.00123646	0.0148843	FDR<0.05									TraesCS2A02G126500	42.765	4.05174	0.728435	4.18945	2.8e-05	0.00300264	FDR<0.05	TraesCS3A02G300100	63.9476	4.3822	0.987925	3.42354	0.00061811	0.0429925	FDR<0.05
								TraesCS5D02G254900	500.549	2.61338	0.372902	4.32656	1.51e-05	0.00126471	FDR<0.05	TraesCS1D02G041700	70.9484	-4.95703	0.616962	-6.41374	1.42e-10	1.03e-08	FDR<0.05									TraesCS3D02G439200	88.6766	4.08502	0.644488	4.78677	1.69e-06	0.000256539	FDR<0.05	TraesCS4A02G392000	869.112	4.39223	0.6283	5.39906	6.7e-08	1.59e-05	FDR<0.05
								TraesCS2A02G380800	1681.2	2.6145	0.352581	4.57909	4.67e-06	0.00045374	FDR<0.05	TraesCS7B02G385200	3241.94	-4.95402	0.616653	-6.41206	1.44e-10	1.03e-08	FDR<0.05									TraesCS7D02G360600	19.5846	4.09591	0.892359	3.46936	0.000521708	0.03598	FDR<0.05	TraesCS6A02G043900	33.2653	4.39669	0.669287	5.07509	3.87e-07	7.31e-05	FDR<0.05
								TraesCS7D02G355700	80.1867	2.61574	0.475624	3.3971	0.000681047	0.0327771	FDR<0.05	TraesCS2D02G462600	8.1234	-4.94598	1.11054	-3.55322	0.000380548	0.00538397	FDR<0.05									TraesCS5D02G219600	17.6978	4.09693	0.833702	3.71467	0.00020347	0.0163413	FDR<0.05	TraesCS6A02G240700	122.59	4.40928	0.766948	4.44526	8.78e-06	0.00110849	FDR<0.05
								TraesCS6A02G310300	275.189	2.61672	0.443711	3.64364	0.000268812	0.0150684	FDR<0.05	TraesCS1B02G129500	7.478	-4.94232	1.18465	-3.32783	0.000875261	0.0110329	FDR<0.05									TraesCS2D02G296100	43.4339	4.09995	0.794462	3.90195	9.54e-05	0.00842689	FDR<0.05	TraesCS3A02G359700	26.523	4.41298	0.906191	3.76629	0.000165689	0.0140952	FDR<0.05
								TraesCS7A02G058800	46.253	2.62271	0.479383	3.38499	0.000711798	0.0339205	FDR<0.05	TraesCS2B02G048200	5.2419	-4.93953	1.30182	-3.02617	0.00247671	0.0267929	FDR<0.05									TraesCS3D02G524700	2136.59	4.10787	0.589357	5.27333	1.34e-07	2.69e-05	FDR<0.05	TraesCS2D02G589200	87.107	4.41659	0.798935	4.27644	1.9e-05	0.00219764	FDR<0.05
								TraesCS2A02G058300	123.577	2.62369	0.326596	4.97157	6.64e-07	8.12e-05	FDR<0.05	TraesCS6D02G400600	13.08	-4.93469	1.14028	-3.45064	0.000559257	0.00747877	FDR<0.05									TraesCS7D02G351300	242.435	4.12441	0.7035	4.44123	8.94e-06	0.00110818	FDR<0.05	TraesCS5A02G321000	29.8966	4.41699	0.856741	3.98836	6.65e-05	0.00634393	FDR<0.05
								TraesCS7B02G231000	197.868	2.62498	0.34686	4.68482	2.8e-06	0.000288487	FDR<0.05	TraesCS2D02G153600	52.5503	-4.93305	0.834978	-4.71036	2.47e-06	6.57e-05	FDR<0.05									TraesCS2A02G298000	57.2619	4.12635	0.729035	4.28834	1.8e-05	0.00202786	FDR<0.05	TraesCS2A02G028700	486.945	4.43568	0.861485	3.98809	6.66e-05	0.00634393	FDR<0.05
								TraesCS2D02G157300	1238.07	2.62509	0.451644	3.59816	0.000320473	0.0175041	FDR<0.05	TraesCS7D02G481500	5.18155	-4.93096	1.30503	-3.01215	0.00259407	0.027867	FDR<0.05									TraesCS7A02G037600	10.9864	4.13159	0.915018	3.42243	0.000620637	0.0416192	FDR<0.05	TraesCS7D02G460500	2260.88	4.44156	0.56754	6.064	1.33e-09	4.69e-07	FDR<0.05
								TraesCS7D02G201600	188.217	2.62728	0.44418	3.66355	0.000248747	0.0140963	FDR<0.05	TraesCS7D02G249700	4.77137	-4.93088	1.23213	-3.19032	0.00142114	0.0167353	FDR<0.05									TraesCS2A02G573900	3153.69	4.13435	0.617912	5.07248	3.93e-07	6.98e-05	FDR<0.05	TraesCS3B02G436800	15.1772	4.45083	0.965297	3.57489	0.000350373	0.0267598	FDR<0.05
								TraesCS1A02G413400	760.437	2.63089	0.361228	4.51485	6.34e-06	0.000586115	FDR<0.05	TraesCS6A02G313200	17.8122	-4.93026	1.11735	-3.51747	0.000435684	0.00604024	FDR<0.05									TraesCS4A02G438600	61.4279	4.138	0.730968	4.29293	1.76e-05	0.00199625	FDR<0.05	TraesCS2A02G026800	474.59	4.45768	0.696457	4.96467	6.88e-07	0.000119668	FDR<0.05
								TraesCS3A02G411500	53.1348	2.63111	0.428004	3.81097	0.000138424	0.0084524	FDR<0.05	TraesCS7D02G009400	20135.2	-4.93021	0.328625	-11.9596	5.79e-33	3.23e-29	FDR<0.05									TraesCS5A02G003500	361.233	4.15428	0.744961	4.23415	2.29e-05	0.00250982	FDR<0.05	TraesCS5A02G385900	53.5434	4.47389	0.652293	5.32566	1.01e-07	2.25e-05	FDR<0.05
								TraesCS4A02G269300	274.49	2.63617	0.390771	4.18702	2.83e-05	0.00217473	FDR<0.05	TraesCS2B02G226200	5.64773	-4.92978	1.1524	-3.41007	0.000649453	0.00849348	FDR<0.05									TraesCS6A02G410900	33.6297	4.15478	0.915274	3.44682	0.000567223	0.0386447	FDR<0.05	TraesCSU02G128600	358.943	4.47636	0.624312	5.56831	2.57e-08	6.66e-06	FDR<0.05
								TraesCS2D02G415700	883.48	2.63698	0.414714	3.94725	7.91e-05	0.00527605	FDR<0.05	TraesCS1D02G444200	65.5326	-4.92911	0.845379	-4.64775	3.36e-06	8.62e-05	FDR<0.05									TraesCS2D02G498000	371.421	4.16298	0.459034	6.8905	5.56e-12	3.06e-09	FDR<0.05	TraesCS1D02G098000	391.085	4.47836	0.695861	4.99864	5.77e-07	0.000103325	FDR<0.05
								TraesCS2A02G542400	161.015	2.63804	0.492593	3.32535	0.000883083	0.0406128	FDR<0.05	TraesCS2A02G340700	95.0226	-4.92467	0.911206	-4.30711	1.65e-05	0.000348998	FDR<0.05									TraesCS2D02G595500	32.6608	4.16604	0.597839	5.29582	1.18e-07	2.42e-05	FDR<0.05	TraesCS6A02G029300	104.739	4.4832	1.01727	3.42407	0.000616907	0.0429524	FDR<0.05
								TraesCSU02G025000	1506.24	2.64131	0.465999	3.52213	0.000428099	0.0221317	FDR<0.05	TraesCS2B02G038300	4.8634	-4.92046	1.38548	-2.82968	0.00465949	0.0456749	FDR<0.05									TraesCSU02G128300	963.826	4.16619	0.642416	4.92856	8.28e-07	0.000136264	FDR<0.05	TraesCS3B02G446500	649.772	4.49182	0.690434	5.05742	4.25e-07	7.92e-05	FDR<0.05
								TraesCS1B02G371900	820.144	2.64614	0.502043	3.27888	0.0010422	0.046629	FDR<0.05	TraesCS2B02G247600	69.2428	-4.92021	0.621755	-6.30507	2.88e-10	1.93e-08	FDR<0.05									TraesCS1A02G016000	22.2069	4.19965	0.741651	4.31422	1.6e-05	0.00182536	FDR<0.05	TraesCS7D02G456800	15.0039	4.49799	0.959007	3.64751	0.000264796	0.0211603	FDR<0.05
								TraesCS6B02G052200	1162.78	2.64739	0.347277	4.74374	2.1e-06	0.000224953	FDR<0.05	TraesCS7D02G539100	918.773	-4.91747	0.714078	-5.48606	4.11e-08	1.69e-06	FDR<0.05									TraesCS7A02G558500	695.025	4.21697	0.869197	3.70108	0.00021468	0.0170213	FDR<0.05	TraesCS2A02G298000	57.2619	4.50545	0.745412	4.7027	2.57e-06	0.000382105	FDR<0.05
								TraesCS3A02G299000	928.262	2.64888	0.404523	4.07611	4.58e-05	0.00330599	FDR<0.05	TraesCS3D02G503500	11.3311	-4.91586	1.20578	-3.24757	0.00116396	0.0141408	FDR<0.05									TraesCS2D02G582800	22.1999	4.22092	0.812533	3.96405	7.37e-05	0.00676625	FDR<0.05	TraesCS2A02G429700	97.3319	4.5184	0.806488	4.36261	1.29e-05	0.00154992	FDR<0.05
								TraesCS2D02G306700	140.065	2.65275	0.486799	3.39514	0.000685923	0.0329461	FDR<0.05	TraesCS7A02G353900	297.089	-4.91293	0.908203	-4.30842	1.64e-05	0.000347442	FDR<0.05									TraesCS5B02G151800	12.1443	4.22134	0.880401	3.65894	0.000253256	0.0194913	FDR<0.05	TraesCS2D02G296100	43.4339	4.52305	0.827199	4.25901	2.05e-05	0.00233428	FDR<0.05
								TraesCS5B02G274400	72.0157	2.65352	0.355362	4.65306	3.27e-06	0.000330149	FDR<0.05	TraesCS7B02G353600	80.0454	-4.9058	0.857854	-4.55299	5.29e-06	0.000127781	FDR<0.05									TraesCS4A02G397700	13.9578	4.22683	0.827965	3.8973	9.73e-05	0.00857921	FDR<0.05	TraesCS3D02G476600	1470.31	4.52584	0.816744	4.31694	1.58e-05	0.0018706	FDR<0.05
								TraesCS1B02G121600	4461.53	2.67224	0.47658	3.50884	0.000450062	0.023086	FDR<0.05	TraesCS3D02G316900	27.8884	-4.90557	0.960137	-4.06772	4.75e-05	0.000889842	FDR<0.05									TraesCS6A02G005100	842.651	4.22886	0.771336	4.18606	2.84e-05	0.00304185	FDR<0.05	TraesCSU02G211400	40.0674	4.52827	0.701175	5.03194	4.86e-07	8.93e-05	FDR<0.05
								TraesCS2A02G166000	279.114	2.67374	0.430491	3.88798	0.000101081	0.00650808	FDR<0.05	TraesCS4A02G291000	5.48261	-4.90525	1.32959	-2.93718	0.00331206	0.0343137	FDR<0.05									TraesCS5B02G477500	153.033	4.2334	0.951902	3.39677	0.000681856	0.0450606	FDR<0.05	TraesCS3D02G260300	5977.59	4.53248	0.58199	6.06966	1.28e-09	4.55e-07	FDR<0.05
								TraesCS2D02G150400	749.693	2.68305	0.471544	3.56923	0.000358027	0.0191229	FDR<0.05	TraesCS2D02G374800	56.8522	-4.9045	0.762938	-5.11772	3.09e-07	1.04e-05	FDR<0.05									TraesCS3D02G517700	34.1488	4.237	0.942282	3.43528	0.000591937	0.0400488	FDR<0.05	TraesCS4A02G250500	2187.43	4.53567	0.721691	4.89915	9.63e-07	0.000160006	FDR<0.05
								TraesCS3B02G112300	275.688	2.68347	0.399335	4.21568	2.49e-05	0.00195767	FDR<0.05	TraesCS4A02G006700	38.7101	-4.89698	1.24803	-3.1225	0.00179324	0.0203977	FDR<0.05									TraesCS3B02G465200	197.514	4.24363	0.58233	5.57009	2.55e-08	6.06e-06	FDR<0.05	TraesCS2D02G482200	1410.99	4.5458	0.529001	6.70283	2.04e-11	1.01e-08	FDR<0.05
								TraesCS7D02G334000	9.41387	2.684	0.516058	3.2632	0.00110163	0.0489455	FDR<0.05	TraesCS2A02G102700	77.3425	-4.89388	0.985468	-3.9513	7.77e-05	0.00136641	FDR<0.05									TraesCS7B02G378300	19.797	4.24863	0.957026	3.39451	0.000687525	0.0451728	FDR<0.05	TraesCS5B02G478300	372.829	4.54701	0.696702	5.09115	3.56e-07	6.88e-05	FDR<0.05
								TraesCS3A02G307100	262.06	2.69245	0.448692	3.77195	0.000161974	0.00970236	FDR<0.05	TraesCS1B02G350100	8.58151	-4.89211	1.19924	-3.24548	0.00117253	0.0142306	FDR<0.05									TraesCS3A02G414900	7.45663	4.25053	0.859956	3.77988	0.000156906	0.013015	FDR<0.05	TraesCS7D02G370800	44.4271	4.54835	1.02509	3.46151	0.00053716	0.0380208	FDR<0.05
								TraesCS5D02G386700	31.9856	2.69647	0.443903	3.82172	0.000132522	0.00814002	FDR<0.05	TraesCS7B02G067600	8.31669	-4.89072	1.37128	-2.8373	0.00454975	0.0447079	FDR<0.05									TraesCS4D02G243000	366.753	4.25986	0.935048	3.48631	0.000489738	0.0340107	FDR<0.05	TraesCS7D02G087600	541.839	4.55066	0.767989	4.62333	3.78e-06	0.000533542	FDR<0.05
								TraesCS1A02G102900	54.3746	2.70501	0.405633	4.20334	2.63e-05	0.00205195	FDR<0.05	TraesCS2D02G035200	19.3972	-4.89061	1.19395	-3.25859	0.00111966	0.0136621	FDR<0.05									TraesCS7D02G201400	12400.5	4.27002	0.822754	3.97448	7.05e-05	0.0065661	FDR<0.05	TraesCS2D02G352600	38.9245	4.55708	0.813693	4.37153	1.23e-05	0.00150297	FDR<0.05
								TraesCS1A02G168100	105.625	2.70669	0.44449	3.83967	0.000123201	0.00767808	FDR<0.05	TraesCS2B02G151700	62.0314	-4.88874	0.788005	-4.93491	8.02e-07	2.44e-05	FDR<0.05									TraesCS7B02G273500	24.8681	4.27672	0.807516	4.05778	4.95e-05	0.0048802	FDR<0.05	TraesCS3B02G522100	216.947	4.559	0.772151	4.6092	4.04e-06	0.000562333	FDR<0.05
								TraesCS2B02G591000	352.109	2.71265	0.445196	3.84695	0.000119598	0.00749865	FDR<0.05	TraesCS3A02G081100	125.496	-4.88286	0.575228	-6.75011	1.48e-11	1.33e-09	FDR<0.05									TraesCS2A02G026800	474.59	4.286	0.69522	4.72657	2.28e-06	0.000335234	FDR<0.05	TraesCS3D02G260500	1181.91	4.57695	0.940335	3.80391	0.00014243	0.0124829	FDR<0.05
								TraesCS3B02G283900	165.181	2.7151	0.522553	3.28216	0.00103016	0.0462329	FDR<0.05	TraesCS4B02G313200	7.24948	-4.88247	1.31233	-2.95845	0.00309188	0.0323841	FDR<0.05									TraesCS1A02G356400	12.8699	4.30939	0.928502	3.56422	0.000364935	0.0264746	FDR<0.05	TraesCS7A02G352100	147.074	4.57988	0.685803	5.21999	1.79e-07	3.74e-05	FDR<0.05
								TraesCS5A02G543700	963.156	2.71586	0.383612	4.47291	7.72e-06	0.000696481	FDR<0.05	TraesCS2A02G035300	14.1577	-4.88197	1.07271	-3.61885	0.000295911	0.00432762	FDR<0.05									TraesCS5A02G018200	100.557	4.31341	0.811169	4.08474	4.41e-05	0.00439322	FDR<0.05	TraesCSU02G127900	1845.38	4.58607	0.676787	5.29866	1.17e-07	2.55e-05	FDR<0.05
								TraesCS2A02G476000	79.827	2.71841	0.508922	3.37657	0.000733945	0.0346996	FDR<0.05	TraesCS7A02G513700	529.436	-4.88088	0.432192	-8.97951	2.72e-19	1.14e-16	FDR<0.05									TraesCS5A02G447200	247.905	4.33004	0.620798	5.36412	8.13e-08	1.75e-05	FDR<0.05	TraesCS3B02G156200	92.7705	4.59369	0.805614	4.46081	8.17e-06	0.0010493	FDR<0.05
								TraesCS1A02G078200	1427.22	2.71942	0.488866	3.51715	0.000436201	0.0224704	FDR<0.05	TraesCS1A02G196500	8.16367	-4.87626	1.12606	-3.44232	0.000576755	0.00768017	FDR<0.05									TraesCS2D02G022300	24.118	4.33585	0.687862	4.84959	1.24e-06	0.000193266	FDR<0.05	TraesCS7B02G052600	25.8334	4.594	0.846528	4.24558	2.18e-05	0.00244626	FDR<0.05
								TraesCS3A02G355100	198.719	2.7205	0.500811	3.43543	0.00059161	0.029301	FDR<0.05	TraesCS5A02G466900	12.765	-4.87486	1.12603	-3.44117	0.000579201	0.00770704	FDR<0.05									TraesCS2D02G491100	367.258	4.33728	0.736842	4.52916	5.92e-06	0.000770008	FDR<0.05	TraesCS1B02G101500	54.7286	4.59936	0.858504	4.19259	2.76e-05	0.00299683	FDR<0.05
								TraesCS3A02G452900	642.595	2.72299	0.431162	3.99616	6.44e-05	0.00440618	FDR<0.05	TraesCS7A02G454400	66.4647	-4.87478	1.08265	-3.57899	0.000344924	0.00493196	FDR<0.05									TraesCS4A02G109200	657.248	4.34847	0.943127	3.55039	0.000384659	0.0276412	FDR<0.05	TraesCSU02G151900	383.634	4.60549	0.676776	5.32746	9.96e-08	2.25e-05	FDR<0.05
								TraesCS3D02G518200	4193.26	2.72313	0.415136	4.15077	3.31e-05	0.00250179	FDR<0.05	TraesCS6A02G030900	57.9514	-4.87262	0.898014	-4.31243	1.61e-05	0.00034181	FDR<0.05									TraesCS3B02G389100	17.0132	4.35135	0.69378	4.83057	1.36e-06	0.000208854	FDR<0.05	TraesCS6B02G421400	287.663	4.61066	0.745944	4.84039	1.3e-06	0.000207791	FDR<0.05
								TraesCS6D02G116900	35.439	2.72601	0.45033	3.83277	0.000126711	0.00787852	FDR<0.05	TraesCS3D02G082900	14.3845	-4.86702	1.30816	-2.95608	0.00311575	0.0326014	FDR<0.05									TraesCS3B02G094800	107.168	4.35786	0.794833	4.22461	2.39e-05	0.00260187	FDR<0.05	TraesCS4A02G392600	423.146	4.61091	0.8889	4.06223	4.86e-05	0.00494806	FDR<0.05
								TraesCS4D02G270900	1413.78	2.74159	0.43227	4.02893	5.6e-05	0.00391995	FDR<0.05	TraesCS5B02G309300	15.0032	-4.86663	1.18449	-3.26438	0.00109703	0.0134221	FDR<0.05									TraesCS6D02G375700	21.2745	4.37175	0.734233	4.59221	4.39e-06	0.000592962	FDR<0.05	TraesCS2D02G460100	8834.25	4.63258	1.0392	3.49554	0.000473107	0.0342223	FDR<0.05
								TraesCS4A02G017400	476.868	2.74603	0.401295	4.351	1.36e-05	0.0011395	FDR<0.05	TraesCS2D02G004500	6.00966	-4.86566	1.38076	-2.79966	0.0051157	0.0493657	FDR<0.05									TraesCS1B02G260600	80.9062	4.38487	0.478119	7.07956	1.45e-12	8.87e-10	FDR<0.05	TraesCS4B02G195000	310.761	4.63291	0.751801	4.83227	1.35e-06	0.000215501	FDR<0.05
								TraesCS6D02G396000	252.561	2.75327	0.518108	3.38399	0.000714401	0.0340209	FDR<0.05	TraesCS4D02G097800	9.06631	-4.85864	1.32897	-2.90349	0.00369033	0.0374983	FDR<0.05									TraesCS4A02G250200	218.473	4.38535	0.851872	3.97401	7.07e-05	0.0065661	FDR<0.05	TraesCS2B02G233100	133.514	4.64481	0.617283	5.9046	3.54e-09	1.18e-06	FDR<0.05
								TraesCS1D02G276600	118.34	2.7568	0.455901	3.85348	0.000116453	0.00735206	FDR<0.05	TraesCS2D02G208400	6.54967	-4.85713	1.13989	-3.38377	0.00071498	0.00925058	FDR<0.05									TraesCSU02G128100	296.293	4.38661	0.601694	5.62847	1.82e-08	4.56e-06	FDR<0.05	TraesCS7A02G093500	1228.91	4.6474	0.594179	6.13855	8.33e-10	3.12e-07	FDR<0.05
								TraesCS4D02G180100	192.271	2.77145	0.508775	3.48179	0.000498078	0.0251573	FDR<0.05	TraesCS4D02G337500	35.4468	-4.85128	0.782799	-4.91988	8.66e-07	2.61e-05	FDR<0.05									TraesCS3A02G000200	41.0598	4.38674	0.860192	3.93719	8.24e-05	0.00744437	FDR<0.05	TraesCS2D02G349000	28.037	4.64807	1.04428	3.49339	0.00047693	0.0344645	FDR<0.05
								TraesCS1A02G250000	1062.84	2.77323	0.350491	5.05926	4.21e-07	5.5e-05	FDR<0.05	TraesCS5A02G335300	32.5999	-4.84619	0.826836	-4.6517	3.29e-06	8.48e-05	FDR<0.05									TraesCS3D02G273600	1163.66	4.396	0.940147	3.6122	0.000303606	0.0227259	FDR<0.05	TraesCS6B02G142400	10.8915	4.65649	1.02527	3.56637	0.000361961	0.0273608	FDR<0.05
								TraesCS2B02G208900	337.294	2.7743	0.334298	5.30754	1.11e-07	1.7e-05	FDR<0.05	TraesCS1A02G003800	8.22	-4.84247	1.37091	-2.80287	0.00506501	0.0489353	FDR<0.05									TraesCS2D02G452100	79.1456	4.40628	0.893923	3.81049	0.000138693	0.0116966	FDR<0.05	TraesCS2A02G026500	108.885	4.66346	0.906549	4.0411	5.32e-05	0.00530755	FDR<0.05
								TraesCS5A02G138600	46.4995	2.77682	0.390658	4.54826	5.41e-06	0.000509813	FDR<0.05	TraesCS4B02G313300	672.458	-4.84247	0.465019	-8.26304	1.42e-16	3.74e-14	FDR<0.05									TraesCSU02G054000	21.6808	4.40866	1.00266	3.39963	0.000674783	0.04481	FDR<0.05	TraesCS1B02G048200	163.108	4.67549	0.862506	4.26141	2.03e-05	0.00231506	FDR<0.05
								TraesCS3D02G341100	708.899	2.77695	0.303222	5.86025	4.62e-09	1e-06	FDR<0.05	TraesCS2D02G300100	3980.26	-4.84166	0.616348	-6.23295	4.58e-10	2.94e-08	FDR<0.05									TraesCS3B02G392200	47.5265	4.41098	0.875691	3.89519	9.81e-05	0.00864321	FDR<0.05	TraesCS7B02G356500	15.3189	4.67701	1.00877	3.64505	0.000267338	0.021293	FDR<0.05
								TraesCS6A02G310400	251.864	2.77869	0.448367	3.96703	7.28e-05	0.00490217	FDR<0.05	TraesCS1D02G300000	10.6628	-4.84155	1.23412	-3.11279	0.00185329	0.0209738	FDR<0.05									TraesCSU02G252800	227.121	4.4133	0.725371	4.70559	2.53e-06	0.000366106	FDR<0.05	TraesCSU02G172100	335.388	4.67754	0.583322	6.30447	2.89e-10	1.18e-07	FDR<0.05
								TraesCS4D02G063200	3151.46	2.78004	0.479101	3.71538	0.000202899	0.0117932	FDR<0.05	TraesCS5D02G228200	5.9615	-4.83274	1.30358	-2.94017	0.00328034	0.0340337	FDR<0.05									TraesCS2A02G033700	5137.88	4.41911	0.833084	4.10416	4.06e-05	0.00412833	FDR<0.05	TraesCS7A02G093100	141.194	4.68377	0.822172	4.48054	7.45e-06	0.00097234	FDR<0.05
								TraesCS1B02G283400	142.154	2.78498	0.382168	4.67067	3e-06	0.000307342	FDR<0.05	TraesCS6D02G333500	18.081	-4.83229	1.26842	-3.02131	0.00251687	0.0271625	FDR<0.05									TraesCS3B02G569200	17.7737	4.42121	0.797676	4.28897	1.8e-05	0.00202546	FDR<0.05	TraesCS3D02G008700	2351.83	4.69083	0.643433	5.73616	9.68e-09	2.89e-06	FDR<0.05
								TraesCS4B02G271800	1964.33	2.79141	0.469662	3.81426	0.000136592	0.00836162	FDR<0.05	TraesCS3D02G130600	8.26257	-4.8315	1.19189	-3.21465	0.00130606	0.0155875	FDR<0.05									TraesCS3B02G446400	323.71	4.42822	0.978925	3.50202	0.000461742	0.0322964	FDR<0.05	TraesCS4B02G202000	16.3373	4.69133	1.06079	3.47981	0.000501778	0.0359605	FDR<0.05
								TraesCS2D02G377500	1277.18	2.79287	0.468313	3.82835	0.000129004	0.007978	FDR<0.05	TraesCS6D02G225700	10.0548	-4.83063	1.28739	-2.97551	0.00292501	0.0309045	FDR<0.05									TraesCS7B02G400500	98.8702	4.43134	0.848563	4.04371	5.26e-05	0.00514261	FDR<0.05	TraesCS2D02G511300	34.1005	4.69417	0.905955	4.07766	4.55e-05	0.00467691	FDR<0.05
								TraesCS5B02G402900	715.047	2.79775	0.421271	4.26745	1.98e-05	0.00159054	FDR<0.05	TraesCS3B02G329600	13.2583	-4.82998	1.24176	-3.08432	0.00204019	0.0227446	FDR<0.05									TraesCS5D02G193700	623.583	4.43627	0.83573	4.1117	3.93e-05	0.00401376	FDR<0.05	TraesCS7B02G103900	54.3278	4.6947	0.780377	4.73451	2.2e-06	0.000332261	FDR<0.05
								TraesCS2D02G261100	159.302	2.79914	0.524332	3.43129	0.00060072	0.0296393	FDR<0.05	TraesCS7D02G468700	4.11846	-4.82961	1.33195	-2.87519	0.00403782	0.0404396	FDR<0.05									TraesCS7A02G443600	510.091	4.43816	0.995663	3.45313	0.000554114	0.0378272	FDR<0.05	TraesCS6A02G005100	842.651	4.6997	0.773534	4.78286	1.73e-06	0.000267649	FDR<0.05
								TraesCS3D02G324400	609.7	2.80001	0.357017	5.0418	4.61e-07	5.93e-05	FDR<0.05	TraesCS7D02G410300	7.8421	-4.82933	1.16374	-3.29053	0.00099998	0.0123747	FDR<0.05									TraesCS5B02G280900	210.232	4.45198	0.977977	3.52971	0.000416011	0.0294905	FDR<0.05	TraesCS4D02G302200	195.179	4.70418	0.785356	4.71656	2.4e-06	0.000359952	FDR<0.05
								TraesCS3B02G455200	2340.33	2.80942	0.449312	4.02708	5.65e-05	0.00394338	FDR<0.05	TraesCS2B02G629000	14.5867	-4.82884	1.32753	-2.88418	0.00392436	0.0394669	FDR<0.05									TraesCS3A02G033000	55.1163	4.45702	0.844163	4.0952	4.22e-05	0.004247	FDR<0.05	TraesCS4D02G102800	26.2924	4.70788	0.86738	4.27481	1.91e-05	0.00220789	FDR<0.05
								TraesCS6A02G215500	4408.1	2.81612	0.398291	4.55979	5.12e-06	0.00048963	FDR<0.05	TraesCS3A02G042500	6.75115	-4.82412	1.26659	-3.01923	0.0025342	0.027329	FDR<0.05									TraesCS4B02G056000	57.0314	4.46271	0.806587	4.29304	1.76e-05	0.00199625	FDR<0.05	TraesCS5D02G219600	17.6978	4.71257	0.987852	3.75823	0.00017112	0.0144051	FDR<0.05
								TraesCS3D02G020500	312.371	2.81644	0.526162	3.45223	0.000555963	0.0277713	FDR<0.05	TraesCS1B02G105800	13.0991	-4.82123	1.10448	-3.45976	0.000540665	0.00727028	FDR<0.05									TraesCS3D02G473200	257.003	4.46919	0.60863	5.7	1.2e-08	3.18e-06	FDR<0.05	TraesCS3B02G094800	107.168	4.71328	0.774525	4.79427	1.63e-06	0.000253945	FDR<0.05
								TraesCS7B02G148800	299.59	2.81785	0.373026	4.87324	1.1e-06	0.000125903	FDR<0.05	TraesCS7B02G117100	3.97535	-4.8176	1.33278	-2.86439	0.00417813	0.0415748	FDR<0.05									TraesCS4A02G388700	45.5334	4.46943	0.847006	4.09611	4.2e-05	0.00423669	FDR<0.05	TraesCS2D02G348900	68.3508	4.71406	0.770884	4.81792	1.45e-06	0.000229171	FDR<0.05
								TraesCS5D02G478700	137.396	2.82015	0.520069	3.49982	0.000465568	0.0237972	FDR<0.05	TraesCS6D02G397800	138.867	-4.81596	0.604074	-6.31703	2.67e-10	1.8e-08	FDR<0.05									TraesCS2A02G429700	97.3319	4.48289	0.802213	4.3416	1.41e-05	0.0016506	FDR<0.05	TraesCS7A02G105100	34.406	4.71916	0.692761	5.36861	7.93e-08	1.84e-05	FDR<0.05
								TraesCS2D02G344600	180.427	2.82705	0.396149	4.61204	3.99e-06	0.000392673	FDR<0.05	TraesCS5A02G220100	28.536	-4.81346	1.13416	-3.36237	0.00077276	0.00990095	FDR<0.05									TraesCS3D02G522300	13.8236	4.512	0.910238	3.85834	0.000114161	0.00990257	FDR<0.05	TraesCS2B02G190900	16.697	4.72069	0.975658	3.81352	0.000137001	0.0120654	FDR<0.05
								TraesCS4B02G239400	93.9837	2.83715	0.392509	4.68054	2.86e-06	0.00029416	FDR<0.05	TraesCS5D02G360000	13.1761	-4.80795	1.16305	-3.27411	0.00105996	0.0130279	FDR<0.05									TraesCS3D02G451400	159.061	4.51375	1.03395	3.39838	0.000677854	0.0448395	FDR<0.05	TraesCS7D02G085100	22.6426	4.72401	0.807659	4.61087	4.01e-06	0.00055939	FDR<0.05
								TraesCS3A02G132000	785.849	2.83734	0.393737	4.66642	3.06e-06	0.00031333	FDR<0.05	TraesCS3B02G199100	5.64398	-4.80135	1.12102	-3.39099	0.000696411	0.00904262	FDR<0.05									TraesCS4D02G302000	253.883	4.51528	0.946646	3.71341	0.000204489	0.0164038	FDR<0.05	TraesCS3D02G451400	159.061	4.72876	1.02989	3.62053	0.000294002	0.0231371	FDR<0.05
								TraesCS5D02G068500	779.535	2.84992	0.505924	3.65651	0.000255674	0.0144437	FDR<0.05	TraesCS5D02G118500	12.8795	-4.79907	1.28958	-2.94597	0.00321939	0.0335068	FDR<0.05									TraesCS5B02G437300	15.9731	4.52035	0.98794	3.56332	0.000366192	0.0265377	FDR<0.05	TraesCS1A02G089500	303.576	4.73043	0.75103	4.96709	6.8e-07	0.000118728	FDR<0.05
								TraesCS7D02G329300	109.591	2.85245	0.412837	4.48713	7.22e-06	0.000657328	FDR<0.05	TraesCS7D02G009100	9.79714	-4.79003	1.11984	-3.38442	0.000713281	0.00923227	FDR<0.05									TraesCS6D02G393800	98.3275	4.53521	0.880296	4.01593	5.92e-05	0.00567707	FDR<0.05	TraesCS6D02G149400	14.7683	4.74081	1.01529	3.68448	0.000229166	0.0185586	FDR<0.05
								TraesCS7A02G328500	50.8015	2.85274	0.546088	3.39275	0.000691936	0.0331909	FDR<0.05	TraesCS3A02G360400	169.101	-4.78826	0.71091	-5.32875	9.89e-08	3.75e-06	FDR<0.05									TraesCS3D02G034200	1175.27	4.54288	0.89153	3.97393	7.07e-05	0.0065661	FDR<0.05	TraesCS5D02G342100	403.956	4.75895	0.731774	5.13677	2.8e-07	5.58e-05	FDR<0.05
								TraesCS5A02G232600	516.075	2.85681	0.485243	3.82655	0.000129952	0.00802292	FDR<0.05	TraesCS2A02G301500	141.798	-4.78671	0.89981	-4.20835	2.57e-05	0.000516767	FDR<0.05									TraesCS2D02G352600	38.9245	4.5462	0.819756	4.32592	1.52e-05	0.00175454	FDR<0.05	TraesCS2D02G110000	143.161	4.76206	0.722183	5.20929	1.9e-07	3.94e-05	FDR<0.05
								TraesCS6D02G159900	221.607	2.85688	0.37892	4.90044	9.56e-07	0.000111604	FDR<0.05	TraesCS2A02G169900	7.00587	-4.78663	1.18014	-3.20863	0.00133369	0.0158573	FDR<0.05									TraesCS5D02G015700	44.4035	4.54703	0.67624	5.24522	1.56e-07	3.06e-05	FDR<0.05	TraesCS4D02G271000	253.271	4.7636	0.62488	6.02292	1.71e-09	5.94e-07	FDR<0.05
								TraesCS6B02G258600	679.451	2.85736	0.484608	3.8327	0.000126743	0.00787852	FDR<0.05	TraesCS7B02G326700	3.53572	-4.78658	1.29035	-2.93454	0.00334047	0.0345783	FDR<0.05									TraesCS7D02G034800	694.038	4.54712	0.981213	3.61504	0.000300307	0.0225283	FDR<0.05	TraesCS2B02G369100	301.695	4.7663	0.613575	6.13828	8.34e-10	3.12e-07	FDR<0.05
								TraesCS2B02G114900	295.703	2.86269	0.250062	7.4489	9.41e-14	6.26e-11	FDR<0.05	TraesCS1B02G388700	769.511	-4.78561	0.655527	-5.7749	7.7e-09	3.76e-07	FDR<0.05									TraesCS4A02G250500	2187.43	4.54978	0.722036	4.91634	8.82e-07	0.000143662	FDR<0.05	TraesCS1A02G299300	16.4811	4.76691	1.11224	3.38678	0.000707179	0.0480378	FDR<0.05
								TraesCS6B02G281000	572.948	2.87174	0.397462	4.70922	2.49e-06	0.000258954	FDR<0.05	TraesCS3B02G041200	8.8434	-4.78427	1.13193	-3.34321	0.000828143	0.0105139	FDR<0.05									TraesCS4B02G397600	212.258	4.55039	0.88899	3.99373	6.5e-05	0.00612443	FDR<0.05	TraesCS3A02G000200	41.0598	4.76904	0.863454	4.36508	1.27e-05	0.00153511	FDR<0.05
								TraesCS6A02G258500	554.544	2.88064	0.33715	5.57804	2.43e-08	4.47e-06	FDR<0.05	TraesCS7D02G304900	9.29694	-4.784	1.2495	-3.0284	0.00245851	0.0266118	FDR<0.05									TraesCS7D02G479700	28.9482	4.55712	1.03611	3.43316	0.000596589	0.0403235	FDR<0.05	TraesCS3B02G150400	223.782	4.77132	0.795406	4.74138	2.12e-06	0.000323905	FDR<0.05
								TraesCS4D02G239400	104.382	2.89143	0.347257	5.44678	5.13e-08	8.59e-06	FDR<0.05	TraesCS6B02G393200	54.7442	-4.78148	0.654629	-5.77652	7.63e-09	3.73e-07	FDR<0.05									TraesCS2D02G130500	16.904	4.55895	0.799449	4.45176	8.52e-06	0.0010641	FDR<0.05	TraesCS3A02G104400	276.455	4.77565	0.675965	5.58557	2.33e-08	6.1e-06	FDR<0.05
								TraesCS4D02G103300	2039.41	2.89568	0.440624	4.30226	1.69e-05	0.00138776	FDR<0.05	TraesCS4B02G331900	13.8202	-4.7787	1.21617	-3.10705	0.00188963	0.0213068	FDR<0.05									TraesCS6A02G267700	427.416	4.55961	0.717225	4.96304	6.94e-07	0.000116977	FDR<0.05	TraesCS3D02G034200	1175.27	4.78213	0.891023	4.2447	2.19e-05	0.00245202	FDR<0.05
								TraesCS2D02G217600	67.6069	2.89571	0.495995	3.82202	0.00013236	0.00814002	FDR<0.05	TraesCS3D02G519600	319.131	-4.77388	0.820659	-4.5986	4.25e-06	0.000105986	FDR<0.05									TraesCS1D02G282100	93.521	4.56201	0.91741	3.88269	0.000103309	0.00905324	FDR<0.05	TraesCS5A02G543600	104.979	4.80963	0.676216	5.63376	1.76e-08	4.9e-06	FDR<0.05
								TraesCS4B02G044400	437.054	2.90112	0.398834	4.76669	1.87e-06	0.000202725	FDR<0.05	TraesCS2B02G430300	1088.54	-4.7719	0.711504	-5.30131	1.15e-07	4.3e-06	FDR<0.05									TraesCS1B02G466100	57.581	4.57151	0.98733	3.61734	0.000297642	0.022353	FDR<0.05	TraesCS4A02G487000	32.4539	4.81643	0.826722	4.61634	3.91e-06	0.000547538	FDR<0.05
								TraesCS3A02G359400	1241.32	2.90126	0.375025	5.06968	3.98e-07	5.23e-05	FDR<0.05	TraesCS2A02G590800	38.3916	-4.7717	0.920892	-4.0957	4.21e-05	0.000800258	FDR<0.05									TraesCS4B02G378200	380.209	4.57464	0.531856	6.72106	1.8e-11	9.06e-09	FDR<0.05	TraesCS3D02G397900	34.0036	4.81767	0.897885	4.25185	2.12e-05	0.00238979	FDR<0.05
								TraesCS4B02G065000	39.8818	2.90148	0.475437	3.99943	6.35e-05	0.00436137	FDR<0.05	TraesCS5B02G316000	12.9857	-4.77119	1.30918	-2.88057	0.00396959	0.0398609	FDR<0.05									TraesCS3A02G478700	357.952	4.57659	0.616898	5.7977	6.72e-09	1.87e-06	FDR<0.05	TraesCSU02G128400	247.485	4.82005	0.727372	5.25184	1.51e-07	3.18e-05	FDR<0.05
								TraesCS6B02G292500	149.079	2.90914	0.535652	3.56415	0.00036504	0.0194117	FDR<0.05	TraesCS3B02G141800	7.36539	-4.76931	1.2881	-2.92626	0.00343065	0.0353742	FDR<0.05									TraesCS6B02G420200	365.947	4.58252	1.05924	3.38217	0.000719157	0.0468901	FDR<0.05	TraesCS2B02G201000	914.441	4.82287	0.846303	4.51713	6.27e-06	0.000838228	FDR<0.05
								TraesCS5B02G468800	661.559	2.91397	0.46463	4.11934	3.8e-05	0.00281585	FDR<0.05	TraesCS3B02G369000	8.61186	-4.76684	1.22926	-3.06432	0.00218167	0.0240857	FDR<0.05									TraesCS5B02G353400	100.863	4.59056	0.67062	5.35409	8.6e-08	1.84e-05	FDR<0.05	TraesCS5A02G544500	77.255	4.82399	0.934129	4.09364	4.25e-05	0.00440321	FDR<0.05
								TraesCS7D02G497300	175.458	2.92375	0.512987	3.75008	0.000176777	0.0103915	FDR<0.05	TraesCS4B02G316100	97.0997	-4.76483	0.621931	-6.05345	1.42e-09	8.07e-08	FDR<0.05									TraesCS5A02G543600	104.979	4.59071	0.680225	5.27871	1.3e-07	2.63e-05	FDR<0.05	TraesCS3B02G392200	47.5265	4.85362	0.841708	4.57834	4.69e-06	0.000644595	FDR<0.05
								TraesCS5D02G543000	473.054	2.92954	0.45963	4.19804	2.69e-05	0.00208263	FDR<0.05	ENSRNA050015675	55.1846	-4.764	1.07671	-3.49583	0.000472589	0.00646776	FDR<0.05									TraesCS3D02G476600	1470.31	4.59176	0.81737	4.39429	1.11e-05	0.00133333	FDR<0.05	TraesCS1A02G016000	22.2069	4.85915	0.818115	4.71712	2.39e-06	0.000359803	FDR<0.05
								TraesCS4A02G090200	183.384	2.93039	0.511908	3.77098	0.000162611	0.00971997	FDR<0.05	TraesCS7A02G009200	1009.87	-4.7616	0.495026	-7.59879	2.99e-14	4.91e-12	FDR<0.05									TraesCSU02G145300	545.303	4.593	0.564432	6.36569	1.94e-10	7.85e-08	FDR<0.05	TraesCS6A02G080500	8.13513	4.86483	1.13663	3.40025	0.000673244	0.0462528	FDR<0.05
								TraesCS2D02G436100	540.479	2.93778	0.509785	3.80117	0.000144012	0.00876405	FDR<0.05	TraesCS4D02G320300	8.32429	-4.75804	1.17699	-3.19291	0.00140846	0.01661	FDR<0.05									TraesCS2B02G554900	46.3186	4.59614	1.06462	3.37785	0.000730549	0.0474968	FDR<0.05	TraesCS2B02G082600	15.1327	4.86815	1.01182	3.82297	0.000131853	0.0116973	FDR<0.05
								TraesCS2D02G028500	41.0916	2.94851	0.591752	3.29278	0.000992023	0.0448825	FDR<0.05	TraesCS2D02G158500	4.96061	-4.75633	1.16752	-3.21734	0.00129385	0.0154775	FDR<0.05									TraesCS3A02G130800	44.9091	4.60352	1.05338	3.4209	0.000624136	0.0417718	FDR<0.05	TraesCS1D02G253200	138.91	4.87313	0.856479	4.52215	6.12e-06	0.000821919	FDR<0.05
								TraesCS2B02G220900	97.6113	2.94926	0.464827	4.19351	2.75e-05	0.00211564	FDR<0.05	TraesCS2A02G143300	16.0207	-4.75487	1.17619	-3.19241	0.00141093	0.016631	FDR<0.05									TraesCSU02G145700	1480.04	4.60966	0.764757	4.72001	2.36e-06	0.000344008	FDR<0.05	TraesCS2B02G100300	8.62124	4.87504	1.09846	3.5277	0.000419188	0.0308767	FDR<0.05
								TraesCS2A02G217700	87.5867	2.95425	0.39369	4.96393	6.91e-07	8.41e-05	FDR<0.05	TraesCS4B02G023800	173.198	-4.7536	0.531185	-7.06647	1.59e-12	1.79e-10	FDR<0.05									TraesCS4A02G103700	815.793	4.61458	0.641184	5.63735	1.73e-08	4.37e-06	FDR<0.05	TraesCS3B02G155900	951.981	4.89061	0.552398	7.04313	1.88e-12	1.08e-09	FDR<0.05
								TraesCS7B02G082100	76.2809	2.9669	0.588473	3.34237	0.000830656	0.0385442	FDR<0.05	TraesCS2B02G509100	3.95794	-4.75239	1.30412	-2.87733	0.00401053	0.0402107	FDR<0.05									TraesCS3A02G412400	200.082	4.61474	0.958226	3.77232	0.000161734	0.0133506	FDR<0.05	TraesCS7A02G489000	224.796	4.89941	0.970318	4.01869	5.85e-05	0.00569462	FDR<0.05
								TraesCS2B02G536600	41.0295	2.96846	0.403731	4.87567	1.08e-06	0.00012456	FDR<0.05	TraesCS2B02G449700	279.012	-4.75225	0.591889	-6.33944	2.31e-10	1.59e-08	FDR<0.05									TraesCS3A02G109000	11.6549	4.61564	0.911993	3.96455	7.35e-05	0.00676541	FDR<0.05	TraesCS2A02G126500	42.765	4.90239	0.751584	5.19222	2.08e-07	4.27e-05	FDR<0.05
								TraesCS7B02G052700	283.601	2.97497	0.515638	3.83015	0.000128067	0.00794038	FDR<0.05	TraesCS7D02G054300	10.0982	-4.75171	1.21902	-3.07764	0.0020865	0.0231769	FDR<0.05									TraesCS3D02G407200	156.197	4.62053	1.07017	3.38314	0.000716628	0.0467699	FDR<0.05	TraesCS3A02G446600	47.8724	4.91247	0.937579	4.17295	3.01e-05	0.00323338	FDR<0.05
								TraesCS3A02G206400	361.049	2.97537	0.352816	5.59887	2.16e-08	4.03e-06	FDR<0.05	TraesCS4B02G263500	146.329	-4.74889	0.649303	-5.77371	7.75e-09	3.78e-07	FDR<0.05									TraesCS4B02G377300	665.282	4.62138	0.656654	5.5149	3.49e-08	8.08e-06	FDR<0.05	TraesCS6A02G160400	201.074	4.91257	0.638271	6.12995	8.79e-10	3.25e-07	FDR<0.05
								TraesCS7D02G084800	710.015	2.9786	0.547941	3.61096	0.00030506	0.0167506	FDR<0.05	TraesCS2A02G222200	152.186	-4.74681	0.471681	-7.94353	1.97e-15	4.19e-13	FDR<0.05									TraesCS2B02G124600	771.389	4.63955	1.01514	3.58527	0.000336727	0.0248508	FDR<0.05	TraesCS3D02G517600	19.7596	4.91513	0.967198	4.04791	5.17e-05	0.0052052	FDR<0.05
								TraesCS5D02G440700	163.634	2.97923	0.498895	3.96722	7.27e-05	0.00490217	FDR<0.05	TraesCS2D02G266600	8.46122	-4.74227	1.12335	-3.33136	0.000864241	0.0109034	FDR<0.05									TraesCS5B02G523200	18.5761	4.64171	1.04995	3.46846	0.000523444	0.0360579	FDR<0.05	TraesCS6D02G262400	185.746	4.91836	0.735729	5.32581	1.01e-07	2.25e-05	FDR<0.05
								TraesCS1B02G263100	1355.62	2.98105	0.527886	3.75281	0.000174865	0.0103069	FDR<0.05	TraesCS6B02G136600	44.4961	-4.74193	0.746669	-5.0115	5.4e-07	1.72e-05	FDR<0.05									TraesCS7D02G457300	47.1272	4.64509	0.823168	4.42813	9.51e-06	0.00116083	FDR<0.05	TraesCS2B02G536500	133.348	4.92394	0.656251	5.97932	2.24e-09	7.7e-07	FDR<0.05
								TraesCS4A02G033500	315.759	2.9902	0.587736	3.38622	0.000708624	0.0338124	FDR<0.05	TraesCS1A02G029900	28.1085	-4.74066	0.951567	-3.93106	8.46e-05	0.00146746	FDR<0.05									TraesCS3B02G446500	649.772	4.64708	0.705655	5.16836	2.36e-07	4.45e-05	FDR<0.05	TraesCS7D02G048700	62.4873	4.92744	0.894112	4.39257	1.12e-05	0.00138083	FDR<0.05
								TraesCS3D02G149600	327.475	2.99256	0.589905	3.37777	0.000730768	0.0346184	FDR<0.05	TraesCS3A02G304900	19.0775	-4.73891	1.28312	-2.91393	0.00356913	0.0365279	FDR<0.05									TraesCS5A02G017900	1189.6	4.64911	0.820923	4.44513	8.78e-06	0.00109224	FDR<0.05	TraesCS7D02G088000	551.398	4.93233	0.895938	4.38907	1.14e-05	0.00139609	FDR<0.05
								TraesCS5A02G011900	543.153	2.99892	0.249612	8.00813	1.16e-15	1.22e-12	FDR<0.05	TraesCS6D02G332700	195.296	-4.73621	0.720516	-5.18546	2.15e-07	7.54e-06	FDR<0.05									TraesCS3A02G297100	497.629	4.65389	0.54185	6.74335	1.55e-11	7.88e-09	FDR<0.05	TraesCS7D02G058600	598.608	4.94242	0.763037	5.16675	2.38e-07	4.82e-05	FDR<0.05
								TraesCS2B02G525400	22.4836	3.00201	0.54822	3.65184	0.000260367	0.0146631	FDR<0.05	TraesCS2B02G037700	230.278	-4.72377	0.755295	-4.93022	8.21e-07	2.49e-05	FDR<0.05									TraesCS7B02G229100	42.7843	4.65501	0.731412	4.9972	5.82e-07	9.93e-05	FDR<0.05	TraesCS5D02G012200	19.8833	4.9566	0.986883	4.00919	6.09e-05	0.00587239	FDR<0.05
								TraesCS3A02G510900	1410.31	3.00705	0.594761	3.37455	0.000739374	0.0348439	FDR<0.05	TraesCS3B02G113100	20.6756	-4.72326	0.926455	-4.01883	5.85e-05	0.00106675	FDR<0.05									TraesCSU02G128000	142.137	4.66228	0.716979	5.10793	3.26e-07	5.95e-05	FDR<0.05	TraesCS7D02G265300	57.137	4.96424	0.726326	5.45793	4.82e-08	1.2e-05	FDR<0.05
								TraesCS4A02G290800	119.048	3.00958	0.504202	3.98567	6.73e-05	0.00459254	FDR<0.05	TraesCS6A02G294000	25.1364	-4.71596	1.13698	-3.26827	0.00108207	0.0132663	FDR<0.05									TraesCSU02G128500	739.934	4.66243	0.696929	5.2551	1.48e-07	2.94e-05	FDR<0.05	TraesCS2D02G316300	8.7428	4.96677	1.04758	3.7866	0.000152723	0.0131935	FDR<0.05
								TraesCS2D02G199700	681.487	3.01562	0.431534	4.67083	3e-06	0.000307342	FDR<0.05	TraesCS7D02G106900	14.7517	-4.71532	1.06026	-3.50416	0.000458049	0.0062985	FDR<0.05									TraesCS5D02G327800	35.5302	4.66473	0.878497	4.17159	3.02e-05	0.00320145	FDR<0.05	TraesCS7A02G308000	94.2393	4.98285	0.699712	5.69213	1.25e-08	3.59e-06	FDR<0.05
								TraesCS7A02G242800	170.842	3.02303	0.43674	4.63211	3.62e-06	0.00035938	FDR<0.05	TraesCS4D02G222400	9.4477	-4.71382	1.24945	-2.97237	0.00295507	0.0311766	FDR<0.05									TraesCS3A02G274400	1031.07	4.6729	1.03584	3.54584	0.000391366	0.0278883	FDR<0.05	TraesCS6A02G267700	427.416	4.98794	0.720425	5.53554	3.1e-08	7.92e-06	FDR<0.05
								TraesCS2D02G018300	21.8937	3.03103	0.541179	3.75297	0.00017475	0.0103069	FDR<0.05	TraesCS7D02G504200	1004.74	-4.71281	0.436453	-8.50678	1.79e-17	5.59e-15	FDR<0.05									TraesCS5D02G374300	44.0686	4.675	0.712885	5.15511	2.53e-07	4.73e-05	FDR<0.05	TraesCS4D02G195700	428.115	4.99068	0.860729	4.63639	3.55e-06	0.000507849	FDR<0.05
								TraesCS2A02G216700	119.01	3.03776	0.454516	4.48337	7.35e-06	0.000668185	FDR<0.05	TraesCS5B02G532400	238.911	-4.71219	0.808394	-4.59205	4.39e-06	0.000108649	FDR<0.05									TraesCS7B02G103900	54.3278	4.67641	0.754922	4.86993	1.12e-06	0.000176674	FDR<0.05	TraesCS3D02G407100	92.7722	4.99112	0.978442	4.07906	4.52e-05	0.00465549	FDR<0.05
								TraesCS5A02G371000	50.6171	3.03836	0.597763	3.40998	0.000649673	0.0315183	FDR<0.05	TraesCS6B02G046400	114.984	-4.71155	0.88508	-4.19347	2.75e-05	0.00054824	FDR<0.05									TraesCS7A02G520000	39.2126	4.68467	1.05389	3.49627	0.000471817	0.0328664	FDR<0.05	TraesCS7D02G457600	12.2867	4.99531	1.16114	3.44085	0.000579886	0.0406619	FDR<0.05
								TraesCS2B02G398300	314.125	3.04067	0.529045	3.85728	0.000114656	0.00727059	FDR<0.05	TraesCS2D02G462000	10.1509	-4.71044	1.22281	-3.03435	0.00241055	0.0261513	FDR<0.05									TraesCS4D02G229900	76.2148	4.68647	0.761652	4.84009	1.3e-06	0.000201809	FDR<0.05	TraesCS7B02G414300	148.322	5.00347	1.00852	3.96964	7.2e-05	0.00679723	FDR<0.05
								TraesCS7A02G093500	1228.91	3.04378	0.625052	3.26977	0.00107636	0.0479498	FDR<0.05	TraesCS6A02G171000	34.7754	-4.70929	0.684755	-5.41695	6.06e-08	2.4e-06	FDR<0.05									TraesCS7B02G024200	43.8949	4.69681	1.01916	3.62733	0.000286372	0.0216495	FDR<0.05	TraesCS2A02G350800	392.866	5.00456	0.657925	6.08665	1.15e-09	4.12e-07	FDR<0.05
								TraesCS4A02G230500	250.293	3.04688	0.481454	4.25146	2.12e-05	0.00169719	FDR<0.05	TraesCS1B02G132500	11.154	-4.70905	1.17536	-3.15568	0.00160127	0.0185192	FDR<0.05									TraesCS4B02G378000	964.701	4.69939	0.705576	5.24307	1.58e-07	3.09e-05	FDR<0.05	TraesCS1A02G017300	516.659	5.00498	1.08735	3.68326	0.00023027	0.0186272	FDR<0.05
								TraesCS5D02G148500	57.207	3.04908	0.509642	4.02062	5.8e-05	0.0040337	FDR<0.05	TraesCS3B02G382300	6.31872	-4.70082	1.27968	-2.89199	0.00382814	0.0386601	FDR<0.05									TraesCS4B02G271900	685.478	4.70196	0.655446	5.648	1.62e-08	4.17e-06	FDR<0.05	TraesCS6A02G134300	19.3837	5.00823	1.02051	3.92767	8.58e-05	0.00796013	FDR<0.05
								TraesCS6A02G329900	885.732	3.05628	0.435008	4.727	2.28e-06	0.000239702	FDR<0.05	TraesCS1B02G360500	5.26878	-4.69616	1.32111	-2.79776	0.0051458	0.0495902	FDR<0.05									TraesCS5A02G544400	213.937	4.70503	0.651667	5.68547	1.3e-08	3.44e-06	FDR<0.05	TraesCS2D02G481700	356.664	5.0133	0.746993	5.37261	7.76e-08	1.81e-05	FDR<0.05
								TraesCS7A02G349600	512.989	3.06151	0.49609	4.15552	3.25e-05	0.00246063	FDR<0.05	TraesCS5A02G211900	9.12143	-4.69606	1.2529	-2.95001	0.00317768	0.0331441	FDR<0.05									TraesCS7D02G161200	3624.34	4.71912	0.809937	4.59187	4.39e-06	0.000592962	FDR<0.05	TraesCS5A02G434300	24.1172	5.01428	0.952311	4.2153	2.49e-05	0.00274765	FDR<0.05
								TraesCS3D02G113200	103.909	3.06619	0.539144	3.83236	0.000126921	0.00787919	FDR<0.05	TraesCS7A02G544300	72.3892	-4.69564	0.968099	-3.81742	0.000134854	0.00219596	FDR<0.05									TraesCS3B02G004100	666.476	4.72454	0.696769	5.34544	9.02e-08	1.92e-05	FDR<0.05	TraesCS5D02G365800	156.993	5.01618	1.10456	3.636	0.000276907	0.0219107	FDR<0.05
								TraesCS2B02G384900	38.4433	3.075	0.581806	3.56649	0.000361799	0.0192676	FDR<0.05	TraesCS5A02G221200	45.4226	-4.69411	0.810072	-4.56022	5.11e-06	0.000123995	FDR<0.05									TraesCS3D02G407100	92.7722	4.72653	1.04617	3.56209	0.000367918	0.0266345	FDR<0.05	TraesCS3D02G463800	9.71709	5.03326	1.1507	3.50506	0.000456509	0.0332875	FDR<0.05
								TraesCS3D02G524700	2136.59	3.07738	0.625066	3.32345	0.000889109	0.0408382	FDR<0.05	TraesCS2A02G123800	19.7097	-4.69078	1.07917	-3.42001	0.000626196	0.00823864	FDR<0.05									TraesCS6D02G261000	120.818	4.72949	0.660704	5.64472	1.65e-08	4.23e-06	FDR<0.05	TraesCS3B02G356300	1.85002	5.04095	1.15196	3.50789	0.000451672	0.0330012	FDR<0.05
								TraesCS5B02G301200	61.2451	3.08407	0.581087	3.58651	0.000335134	0.0180868	FDR<0.05	TraesCS6B02G275100	1788.35	-4.68836	0.483106	-7.63468	2.26e-14	3.82e-12	FDR<0.05									TraesCS7D02G456800	15.0039	4.73687	1.04393	3.57964	0.000344073	0.0252836	FDR<0.05	TraesCS5D02G287300	67.0088	5.05082	0.964741	4.19887	2.68e-05	0.00293259	FDR<0.05
								TraesCS1B02G088900	582.2	3.08414	0.434579	4.79576	1.62e-06	0.000178061	FDR<0.05	TraesCS6A02G125700	5.69661	-4.68678	1.24983	-2.94982	0.0031796	0.0331482	FDR<0.05									TraesCS2D02G400000	72.2454	4.74504	0.970858	3.85746	0.000114572	0.00991301	FDR<0.05	TraesCS1B02G481400	31.3078	5.05094	1.14909	3.52534	0.000422937	0.0310897	FDR<0.05
								TraesCS5B02G321500	377.566	3.08577	0.62419	3.34156	0.000833079	0.0386318	FDR<0.05	TraesCS1D02G235500	8.62036	-4.68229	1.17578	-3.13177	0.00173755	0.0198479	FDR<0.05									TraesCS3B02G321300	26.9358	4.75341	0.946903	3.96388	7.37e-05	0.00676625	FDR<0.05	TraesCS1D02G356200	2.04356	5.05846	1.14731	3.53737	0.000404126	0.0299806	FDR<0.05
								TraesCS1A02G239500	24.3684	3.08865	0.499807	4.1789	2.93e-05	0.00224367	FDR<0.05	TraesCS3D02G220700	173.638	-4.67785	0.657138	-5.59677	2.18e-08	9.58e-07	FDR<0.05									TraesCS7A02G307900	23.8684	4.77236	0.968753	3.89404	9.86e-05	0.00867313	FDR<0.05	TraesCS5D02G420800	56.171	5.0776	0.795655	5.12484	2.98e-07	5.87e-05	FDR<0.05
								TraesCS6B02G154700	34.2277	3.08991	0.505844	4.13153	3.6e-05	0.00268992	FDR<0.05	TraesCS2A02G109500	9.60868	-4.67392	1.1632	-3.15847	0.00158601	0.0183809	FDR<0.05									TraesCSU02G152800	269.978	4.7731	0.706712	5.33896	9.35e-08	1.96e-05	FDR<0.05	TraesCS2D02G491100	367.258	5.08087	0.751608	5.42952	5.65e-08	1.37e-05	FDR<0.05
								TraesCS7A02G177600	145.347	3.09002	0.606871	3.44393	0.00057333	0.0284818	FDR<0.05	TraesCS3A02G360500	8.90633	-4.67381	1.20251	-3.05511	0.00224979	0.0247255	FDR<0.05									TraesCS7B02G105300	5932.62	4.79497	1.06586	3.56047	0.000370196	0.026771	FDR<0.05	TraesCS2B02G616500	516.588	5.08771	0.957833	4.26766	1.98e-05	0.00226178	FDR<0.05
								TraesCS4B02G002000	21.4205	3.09284	0.548929	3.81259	0.000137519	0.00841126	FDR<0.05	TraesCS3A02G348500	300.353	-4.67085	0.642008	-5.71776	1.08e-08	5.08e-07	FDR<0.05									TraesCS1A02G239400	90.5033	4.80461	0.548049	6.9421	3.86e-12	2.2e-09	FDR<0.05	TraesCS6D02G247100	127.364	5.08911	0.83637	4.88911	1.01e-06	0.000167616	FDR<0.05
								TraesCS7A02G198900	8577.24	3.09906	0.572587	3.66592	0.000246447	0.0139769	FDR<0.05	TraesCS7B02G425800	6.67744	-4.6706	1.20734	-3.04023	0.00236399	0.0257463	FDR<0.05									TraesCS3D02G473100	27.9997	4.80831	0.790522	4.81746	1.45e-06	0.000222055	FDR<0.05	TraesCS4D02G015000	26.5371	5.09947	1.02171	4.01237	6.01e-05	0.00582232	FDR<0.05
								TraesCS2D02G326400	826.095	3.09977	0.429017	4.89439	9.86e-07	0.000114911	FDR<0.05	TraesCS1B02G184100	254.202	-4.67003	0.729477	-5.03104	4.88e-07	1.57e-05	FDR<0.05									TraesCS3B02G465700	16.6767	4.81348	0.983887	3.87594	0.000106216	0.00929604	FDR<0.05	TraesCS5B02G181500	1987.14	5.10148	0.955458	4.29269	1.77e-05	0.00206031	FDR<0.05
								TraesCS2B02G171200	767.912	3.10127	0.51488	4.08109	4.48e-05	0.00325219	FDR<0.05	TraesCS4B02G374100	7.20954	-4.66742	1.16946	-3.13599	0.00171274	0.0195958	FDR<0.05									TraesCS6B02G420600	283.364	4.82684	1.1005	3.47738	0.000506336	0.0350208	FDR<0.05	TraesCS7B02G276000	142.87	5.10461	0.814465	5.03964	4.66e-07	8.6e-05	FDR<0.05
								TraesCS2B02G224300	434.873	3.10581	0.616535	3.41555	0.00063653	0.0310051	FDR<0.05	TraesCS2B02G590300	20.4542	-4.66512	1.27477	-2.87512	0.00403879	0.0404437	FDR<0.05									TraesCS3D02G260300	5977.59	4.84067	0.581797	6.6014	4.07e-11	1.92e-08	FDR<0.05	TraesCS3A02G000100	95.0646	5.10778	0.842451	4.87599	1.08e-06	0.000177533	FDR<0.05
								TraesCS7A02G060800	115.045	3.11255	0.565323	3.73689	0.000186313	0.0108903	FDR<0.05	TraesCS3D02G310700	4.58076	-4.66138	1.25362	-2.92064	0.00349312	0.0358918	FDR<0.05									TraesCS5A02G016200	4633.89	4.84691	0.503548	7.63962	2.18e-14	1.73e-11	FDR<0.05	TraesCS7A02G085700	30.5331	5.12331	0.6662	6.1893	6.04e-10	2.34e-07	FDR<0.05
								TraesCS5A02G485300	146.913	3.11373	0.572477	3.69226	0.000222273	0.0127355	FDR<0.05	TraesCSU02G024200	1051.3	-4.65941	0.581133	-6.29703	3.03e-10	2.02e-08	FDR<0.05									TraesCS7D02G058600	598.608	4.84725	0.762526	5.0454	4.53e-07	7.91e-05	FDR<0.05	TraesCS2D02G543300	157.291	5.12558	0.744803	5.53916	3.04e-08	7.78e-06	FDR<0.05
								TraesCS6A02G018200	256.301	3.11553	0.548716	3.85543	0.000115528	0.00731651	FDR<0.05	TraesCS1D02G450100	121.425	-4.65228	0.608674	-6.00038	1.97e-09	1.09e-07	FDR<0.05									TraesCS7A02G202200	158.909	4.86849	1.05956	3.65102	0.000261198	0.0200348	FDR<0.05	TraesCS7D02G150600	19.3895	5.12748	1.11213	3.71132	0.000206183	0.016982	FDR<0.05
								TraesCS3B02G150200	168.224	3.1161	0.588367	3.59656	0.000322451	0.0175856	FDR<0.05	TraesCS1A02G391900	292.282	-4.64977	0.743524	-4.90874	9.17e-07	2.74e-05	FDR<0.05									TraesCS4A02G425200	93.6236	4.88178	1.13361	3.42426	0.000616472	0.0413806	FDR<0.05	TraesCS3A02G297100	497.629	5.13302	0.545832	7.57196	3.68e-14	2.82e-11	FDR<0.05
								TraesCS4A02G495900	445.76	3.12011	0.350759	6.04435	1.5e-09	3.62e-07	FDR<0.05	TraesCS1D02G213300	48.818	-4.64928	0.901568	-4.04771	5.17e-05	0.00095766	FDR<0.05									TraesCS7A02G031700	38.9856	4.89089	1.0044	3.87387	0.000107123	0.00936343	FDR<0.05	TraesCS5D02G507600	192.414	5.13818	0.929725	4.45097	8.55e-06	0.00108892	FDR<0.05
								TraesCS7D02G055600	176.013	3.12387	0.460949	4.6076	4.07e-06	0.00040005	FDR<0.05	TraesCS1D02G168400	32.4022	-4.64678	0.894507	-4.07686	4.56e-05	0.000859373	FDR<0.05									TraesCS5B02G245700	907.723	4.9006	0.87759	4.44467	8.8e-06	0.00109257	FDR<0.05	TraesCS1A02G018000	4.0559	5.15281	1.15397	3.5987	0.000319808	0.0248443	FDR<0.05
								TraesCS2D02G595500	32.6608	3.12683	0.63197	3.3654	0.000764338	0.0358803	FDR<0.05	TraesCS5B02G169500	214.996	-4.6465	0.812194	-4.48969	7.13e-06	0.000166388	FDR<0.05									TraesCS7D02G304800	69.0886	4.90583	0.773096	5.05219	4.37e-07	7.66e-05	FDR<0.05	TraesCS2A02G516700	61.4957	5.15884	1.03069	4.03499	5.46e-05	0.00540254	FDR<0.05
								TraesCS5B02G064000	3706.11	3.12691	0.573112	3.71117	0.000206303	0.0119527	FDR<0.05	TraesCS2B02G404200	8.13444	-4.64548	1.23714	-2.94671	0.00321175	0.0334417	FDR<0.05									TraesCS6D02G260900	237.99	4.90729	0.549721	7.10777	1.18e-12	7.32e-10	FDR<0.05	TraesCS7D02G457300	47.1272	5.16224	0.845173	4.92472	8.45e-07	0.000144073	FDR<0.05
								TraesCSU02G020500	20.728	3.12723	0.609165	3.49205	0.000479331	0.0243461	FDR<0.05	TraesCS7B02G385300	2040.41	-4.64037	0.696832	-5.22417	1.75e-07	6.25e-06	FDR<0.05									TraesCS7A02G473600	1764.55	4.91089	0.755066	5.17954	2.22e-07	4.22e-05	FDR<0.05	TraesCS5B02G151800	12.1443	5.17433	0.998926	4.17882	2.93e-05	0.00316053	FDR<0.05
								TraesCS4D02G055300	154.553	3.12756	0.41779	5.09243	3.54e-07	4.73e-05	FDR<0.05	TraesCS6A02G075200	18.6267	-4.63823	1.12097	-3.24561	0.00117198	0.0142281	FDR<0.05									TraesCS6A02G312600	214.786	4.92058	0.544765	7.19683	6.16e-13	4.01e-10	FDR<0.05	TraesCS2B02G606600	2822.42	5.18868	0.618662	6.77055	1.28e-11	6.5e-09	FDR<0.05
								TraesCS3A02G287200	38.9675	3.13098	0.491752	4.33345	1.47e-05	0.00122716	FDR<0.05	TraesCS3D02G345100	25.0919	-4.63666	0.735613	-4.94371	7.67e-07	2.34e-05	FDR<0.05									TraesCS1B02G374700	64.1374	4.95334	1.00377	3.93851	8.2e-05	0.00741349	FDR<0.05	TraesCS6D02G222900	441.95	5.20795	0.568526	7.40151	1.35e-13	9.66e-11	FDR<0.05
								TraesCS6A02G222700	390.202	3.14589	0.587445	3.65292	0.000259275	0.0146129	FDR<0.05	TraesCS1B02G223700	617.578	-4.63654	0.575455	-6.31942	2.63e-10	1.77e-08	FDR<0.05									TraesCS3A02G050100	11.2351	4.96117	1.07729	3.67697	0.000236023	0.0183124	FDR<0.05	TraesCS4B02G377800	123.149	5.21129	0.775504	5.4304	5.62e-08	1.37e-05	FDR<0.05
								TraesCSU02G052900	224.729	3.14747	0.419996	5.11308	3.17e-07	4.32e-05	FDR<0.05	TraesCS7A02G482600	229.774	-4.6345	0.957306	-3.7966	0.000146697	0.00236385	FDR<0.05									TraesCS3D02G011000	213.277	4.96784	1.12743	3.51936	0.000432595	0.0305709	FDR<0.05	TraesCS2B02G089400	15.5467	5.21459	1.16624	3.61383	0.000301712	0.0236412	FDR<0.05
								TraesCS6D02G225500	471.504	3.1481	0.361938	5.93499	2.94e-09	6.7e-07	FDR<0.05	TraesCS4D02G215000	34.9926	-4.63424	1.18723	-3.06112	0.00220512	0.0243047	FDR<0.05									TraesCS3B02G155900	951.981	4.97224	0.554939	7.15798	8.19e-13	5.18e-10	FDR<0.05	TraesCS3D02G517500	28.3092	5.21502	0.980661	4.29814	1.72e-05	0.00202004	FDR<0.05
								TraesCS7D02G241700	88.604	3.14897	0.570393	3.76752	0.000164875	0.00983553	FDR<0.05	TraesCS2A02G526100	5.41195	-4.6244	1.23265	-2.94034	0.00327849	0.0340242	FDR<0.05									TraesCSU02G044100	78.5685	4.9733	0.543806	7.30646	2.74e-13	1.89e-10	FDR<0.05	TraesCS5A02G475400	22.7484	5.21621	1.15615	3.64675	0.000265576	0.0211788	FDR<0.05
								TraesCS5D02G235600	273.372	3.15804	0.487189	4.42958	9.44e-06	0.000837323	FDR<0.05	TraesCS2D02G114400	54.2567	-4.62348	0.829566	-4.36793	1.25e-05	0.000272521	FDR<0.05									TraesCSU02G208100	40.3732	4.98394	0.879413	4.53023	5.89e-06	0.000767607	FDR<0.05	TraesCS3B02G338800	2.99025	5.21655	1.23204	3.42242	0.000620671	0.043049	FDR<0.05
								TraesCS1D02G249600	2863.94	3.16216	0.412706	5.23899	1.61e-07	2.35e-05	FDR<0.05	TraesCS3D02G381000	3.00208	-4.62331	1.23273	-2.93925	0.00329005	0.0341198	FDR<0.05									TraesCS1B02G481300	531.97	4.99246	0.920163	4.33886	1.43e-05	0.00166563	FDR<0.05	TraesCS5D02G478500	101.324	5.22792	0.950745	4.44695	8.71e-06	0.00110299	FDR<0.05
								TraesCS3A02G111200	164.873	3.16429	0.440167	4.91697	8.79e-07	0.000103083	FDR<0.05	TraesCS2A02G176000	449.422	-4.62134	0.455969	-7.94207	1.99e-15	4.23e-13	FDR<0.05									TraesCS3B02G145500	135.154	4.99588	0.925934	4.31551	1.59e-05	0.0018178	FDR<0.05	TraesCS5D02G395800	96.1488	5.23434	0.60002	7.057	1.7e-12	9.94e-10	FDR<0.05
								TraesCS5A02G291100	40.2785	3.16493	0.593484	3.64784	0.000264458	0.0148819	FDR<0.05	TraesCS2B02G482800	112.864	-4.62127	0.963628	-3.75796	0.000171308	0.00269511	FDR<0.05									TraesCSU02G116400	640.575	5.00223	0.873635	4.58112	4.62e-06	0.000617846	FDR<0.05	TraesCS6A02G150000	67.529	5.23898	0.741603	5.71597	1.09e-08	3.2e-06	FDR<0.05
								TraesCS1A02G037700	521.858	3.16545	0.457318	4.73511	2.19e-06	0.000231648	FDR<0.05	TraesCS5A02G234800	5.57241	-4.61709	1.28223	-2.82095	0.00478824	0.0466342	FDR<0.05									TraesCS6D02G246400	213.671	5.00274	0.6693	5.98049	2.22e-09	7.03e-07	FDR<0.05	TraesCS7D02G086600	12.6199	5.23948	1.19477	3.54836	0.000387636	0.0290247	FDR<0.05
								TraesCS7D02G186100	248.416	3.16553	0.523908	4.13341	3.57e-05	0.0026735	FDR<0.05	TraesCS4D02G029400	209.479	-4.61179	0.428583	-8.42728	3.54e-17	1.04e-14	FDR<0.05									TraesCS6A02G160400	201.074	5.00598	0.645626	6.20481	5.48e-10	1.97e-07	FDR<0.05	TraesCS6D02G004000	163.941	5.24266	0.738448	5.74537	9.17e-09	2.75e-06	FDR<0.05
								TraesCS4A02G335900	45.4379	3.16604	0.477493	4.53627	5.73e-06	0.000534115	FDR<0.05	TraesCS5D02G470100	26.5185	-4.60775	1.17635	-3.06691	0.00216282	0.0239111	FDR<0.05									TraesCS6A02G301300	63.4449	5.00623	0.762654	5.25302	1.5e-07	2.96e-05	FDR<0.05	TraesCSU02G128800	198.18	5.24737	0.739235	5.74563	9.16e-09	2.75e-06	FDR<0.05
								TraesCS2B02G616700	3359.41	3.17082	0.660882	3.28474	0.00102078	0.0458685	FDR<0.05	TraesCS6A02G137000	12.4439	-4.60766	1.15357	-3.12739	0.00176364	0.0200926	FDR<0.05									TraesCS6B02G004800	16.8433	5.00787	0.981208	4.08463	4.41e-05	0.00439322	FDR<0.05	TraesCS1A02G383400	8.22206	5.26861	1.0907	3.91363	9.09e-05	0.00839458	FDR<0.05
								TraesCS5B02G426300	2215.53	3.17426	0.614198	3.53999	0.000400139	0.0209099	FDR<0.05	TraesCS2A02G470400	7.10022	-4.605	1.21703	-2.96212	0.00305526	0.0320842	FDR<0.05									TraesCS3D02G048400	14.8571	5.03258	1.12501	3.58449	0.00033774	0.0248987	FDR<0.05	TraesCS2B02G519100	153.24	5.2731	0.853567	5.00617	5.55e-07	0.000100607	FDR<0.05
								TraesCS2B02G181800	106.431	3.17598	0.477874	4.55345	5.28e-06	0.000500006	FDR<0.05	TraesCS6B02G160200	336.73	-4.60124	0.725364	-4.96474	6.88e-07	2.13e-05	FDR<0.05									TraesCS2A02G028700	486.945	5.03327	0.864731	4.66419	3.1e-06	0.000437917	FDR<0.05	TraesCS2D02G582000	341.197	5.27428	0.860527	4.96705	6.8e-07	0.000118728	FDR<0.05
								TraesCS6A02G124800	35.5594	3.17875	0.580898	3.75065	0.000176376	0.0103764	FDR<0.05	TraesCS7A02G059900	50.6974	-4.60007	0.634821	-5.67101	1.42e-08	6.51e-07	FDR<0.05									TraesCS5D02G478500	101.324	5.03943	0.949117	4.25599	2.08e-05	0.00230653	FDR<0.05	TraesCS5D02G452500	2135.08	5.27593	0.519702	8.22766	1.91e-16	2.01e-13	FDR<0.05
								TraesCS7B02G233400	157.007	3.18895	0.393992	5.55582	2.76e-08	4.98e-06	FDR<0.05	TraesCS5D02G031900	6.32299	-4.59953	1.2469	-2.88678	0.0038921	0.0392022	FDR<0.05									TraesCS4A02G384700	72.0846	5.04806	0.664647	6.09054	1.13e-09	3.78e-07	FDR<0.05	TraesCS6A02G232700	77.4357	5.27751	0.86948	4.91961	8.67e-07	0.000147192	FDR<0.05
								TraesCS1D02G381800	165.931	3.18989	0.502909	4.35445	1.33e-05	0.00112561	FDR<0.05	TraesCS2A02G461200	208.207	-4.59569	0.526353	-6.83133	8.41e-12	7.93e-10	FDR<0.05									TraesCS3A02G012400	360.042	5.05579	0.920142	4.40778	1.04e-05	0.00126183	FDR<0.05	TraesCS7A02G093600	247.602	5.2828	0.792806	5.40208	6.59e-08	1.57e-05	FDR<0.05
								TraesCS7D02G202600	126.436	3.19221	0.526154	4.16647	3.09e-05	0.0023552	FDR<0.05	TraesCS5D02G525600	45.131	-4.5952	1.25581	-2.86284	0.00419856	0.0417437	FDR<0.05									TraesCS3B02G565500	22.1563	5.0855	0.916365	4.45837	8.26e-06	0.00104016	FDR<0.05	TraesCS4D02G234200	258.339	5.28411	0.919619	4.65857	3.18e-06	0.000461575	FDR<0.05
								TraesCS6A02G250600	402.351	3.1932	0.426876	5.13778	2.78e-07	3.84e-05	FDR<0.05	TraesCS3B02G041700	2636.21	-4.59519	0.502743	-7.15115	8.61e-13	1.04e-10	FDR<0.05									TraesCS3A02G039200	31.15	5.08706	0.794415	5.14474	2.68e-07	4.97e-05	FDR<0.05	TraesCS5B02G166300	523.675	5.28708	1.01203	4.23611	2.27e-05	0.00254381	FDR<0.05
								TraesCS6D02G255200	187.871	3.19402	0.66872	3.28092	0.0010347	0.0463461	FDR<0.05	TraesCS5B02G278200	177.306	-4.59492	0.794606	-4.52416	6.06e-06	0.000143956	FDR<0.05									TraesCSU02G128800	198.18	5.09736	0.734872	5.5756	2.47e-08	5.97e-06	FDR<0.05	TraesCS3D02G010900	756.347	5.3064	0.898211	4.79442	1.63e-06	0.000253945	FDR<0.05
								TraesCS5B02G203100	87.9991	3.19681	0.451196	4.86885	1.12e-06	0.000128526	FDR<0.05	TraesCS6A02G345100	3.90087	-4.59403	1.23264	-2.91572	0.0035487	0.0363599	FDR<0.05									TraesCS4D02G333000	7.75052	5.09849	1.10899	3.69571	0.000219273	0.0172851	FDR<0.05	TraesCS7B02G415600	80.0283	5.30758	0.87024	4.94987	7.43e-07	0.000128154	FDR<0.05
								TraesCS4D02G190100	212.263	3.19733	0.488193	4.50095	6.76e-06	0.000619883	FDR<0.05	TraesCS5A02G205900	25.6905	-4.58288	0.873238	-4.10298	4.08e-05	0.000778558	FDR<0.05									TraesCS4A02G404400	86.466	5.10616	1.13447	3.61945	0.000295236	0.0222161	FDR<0.05	TraesCS3A02G326800	181.941	5.31899	0.991015	4.35815	1.31e-05	0.00157401	FDR<0.05
								TraesCS3A02G411600	66.835	3.20372	0.511721	4.3065	1.66e-05	0.00136546	FDR<0.05	TraesCS1D02G340600	378.676	-4.5818	0.674965	-5.30664	1.12e-07	4.18e-06	FDR<0.05									TraesCS4A02G066100	390.341	5.10832	1.17818	3.48699	0.000488484	0.0339581	FDR<0.05	TraesCS6D02G013600	33.8611	5.35064	0.922319	4.71706	2.39e-06	0.000359803	FDR<0.05
								TraesCS3B02G585400	65.1628	3.207	0.519165	4.25106	2.13e-05	0.00169831	FDR<0.05	TraesCS4B02G313400	1718.05	-4.578	0.454113	-7.8791	3.3e-15	6.73e-13	FDR<0.05									TraesCS2A02G008900	22.0121	5.10931	0.639357	6.42725	1.3e-10	5.48e-08	FDR<0.05	TraesCS2D02G021900	7.27193	5.35168	1.1009	3.95285	7.72e-05	0.00725031	FDR<0.05
								TraesCSU02G110100	69.9521	3.20948	0.498995	4.42786	9.52e-06	0.000841243	FDR<0.05	TraesCS6A02G365400	2.71509	-4.57481	1.19566	-2.98983	0.00279137	0.0296567	FDR<0.05									TraesCS2D02G582000	341.197	5.11131	0.858819	4.78717	1.69e-06	0.000256539	FDR<0.05	TraesCS1B02G299700	15.1856	5.35616	1.23793	3.5189	0.000433335	0.0317254	FDR<0.05
								TraesCS6A02G110600	149.017	3.21096	0.452999	4.88072	1.06e-06	0.0001218	FDR<0.05	TraesCS3B02G116300	8.02591	-4.5745	1.16667	-3.06385	0.0021851	0.0241097	FDR<0.05									TraesCS2B02G536500	133.348	5.11202	0.655107	6.27687	3.45e-10	1.31e-07	FDR<0.05	TraesCS3A02G477300	19.945	5.36725	1.05674	4.13277	3.58e-05	0.00379243	FDR<0.05
								TraesCS5A02G191700	446.768	3.22052	0.481603	4.61067	4.01e-06	0.000394722	FDR<0.05	TraesCS6A02G120500	33.8748	-4.5604	1.02684	-3.46733	0.000525662	0.00709629	FDR<0.05									TraesCS4B02G228700	64.737	5.11433	0.838904	4.90442	9.37e-07	0.00015087	FDR<0.05	TraesCS6B02G257300	28.5732	5.37198	1.12369	3.89074	9.99e-05	0.00913422	FDR<0.05
								TraesCS3D02G506900	270.678	3.22857	0.562179	3.96417	7.37e-05	0.00493828	FDR<0.05	TraesCS1B02G170000	8.41198	-4.55596	1.12947	-3.14836	0.00164192	0.0189229	FDR<0.05									TraesCSU02G128700	185.836	5.12661	0.692111	5.96235	2.49e-09	7.82e-07	FDR<0.05	TraesCSU02G128200	37.6186	5.38409	0.953418	4.59829	4.26e-06	0.000590333	FDR<0.05
								TraesCS2D02G127000	1679.7	3.23299	0.465627	4.79566	1.62e-06	0.000178061	FDR<0.05	TraesCS2B02G011200	383.778	-4.55578	0.850228	-4.18215	2.89e-05	0.000572945	FDR<0.05									TraesCS7A02G352100	147.074	5.13293	0.693883	5.95623	2.58e-09	8e-07	FDR<0.05	TraesCS1A02G354200	6.26583	5.38828	1.18923	3.69001	0.000224246	0.0182213	FDR<0.05
								TraesCS1B02G335600	19.0347	3.23314	0.62222	3.58899	0.000331961	0.0179959	FDR<0.05	TraesCS5A02G172800	105.335	-4.54703	0.600544	-5.90636	3.5e-09	1.83e-07	FDR<0.05									TraesCS1D02G391500	7.16855	5.14744	1.05213	3.94194	8.08e-05	0.00731769	FDR<0.05	TraesCSU02G252800	227.121	5.39134	0.744069	5.9018	3.6e-09	1.19e-06	FDR<0.05
								TraesCS6B02G342800	238.795	3.23399	0.53461	4.17872	2.93e-05	0.00224367	FDR<0.05	TraesCS2B02G371000	37.795	-4.54286	0.938868	-3.77355	0.000160943	0.00255591	FDR<0.05									TraesCS3B02G529700	1099.97	5.15612	0.919783	4.51859	6.23e-06	0.00080336	FDR<0.05	TraesCS3B02G446400	323.71	5.42409	0.986704	4.4837	7.34e-06	0.00095975	FDR<0.05
								TraesCS1B02G454200	236.032	3.23612	0.530861	4.21226	2.53e-05	0.00198078	FDR<0.05	TraesCS3B02G396500	24.1877	-4.53939	0.963761	-3.67248	0.00024021	0.00361512	FDR<0.05									TraesCS1A02G018000	4.0559	5.16714	1.15945	3.59408	0.000325539	0.0242347	FDR<0.05	TraesCS3B02G522000	643.366	5.42809	0.679762	6.51418	7.31e-11	3.29e-08	FDR<0.05
								TraesCS1D02G251700	1098.88	3.23776	0.491163	4.55604	5.21e-06	0.000496469	FDR<0.05	TraesCS7D02G062400	24.2455	-4.53468	1.17302	-3.01331	0.00258415	0.0277933	FDR<0.05									TraesCS7D02G113800	512.982	5.16784	0.691534	6.02694	1.67e-09	5.43e-07	FDR<0.05	TraesCS6B02G260400	61.6231	5.42891	0.837726	5.28682	1.24e-07	2.68e-05	FDR<0.05
								TraesCS6B02G046900	57.8993	3.24131	0.574576	3.9008	9.59e-05	0.00623228	FDR<0.05	TraesCS7A02G086100	28.7135	-4.53341	0.808062	-4.37269	1.23e-05	0.000267281	FDR<0.05									TraesCS7A02G105100	34.406	5.16953	0.712945	5.84832	4.97e-09	1.41e-06	FDR<0.05	TraesCS7A02G443600	510.091	5.43708	0.995585	4.45676	8.32e-06	0.00106366	FDR<0.05
								TraesCS6D02G245800	10.0172	3.24998	0.655037	3.43489	0.000592796	0.0293283	FDR<0.05	TraesCS2D02G366900	11.6357	-4.53293	1.16395	-3.0353	0.00240294	0.026096	FDR<0.05									TraesCS7D02G080400	118.667	5.18157	0.628446	6.65383	2.86e-11	1.38e-08	FDR<0.05	TraesCS5D02G434900	23.0253	5.43829	1.03339	4.2949	1.75e-05	0.00204646	FDR<0.05
								TraesCS4A02G331100	989.648	3.25008	0.599086	3.75586	0.000172747	0.0102294	FDR<0.05	TraesCS4B02G335300	2846.17	-4.53258	0.459468	-7.68842	1.49e-14	2.61e-12	FDR<0.05									TraesCS7B02G259700	1117.34	5.18602	0.807662	5.18289	2.18e-07	4.17e-05	FDR<0.05	TraesCS4A02G389900	22.3902	5.44563	1.23322	3.60489	0.000312282	0.0243379	FDR<0.05
								TraesCS7D02G393100	1512.94	3.25527	0.485128	4.64882	3.34e-06	0.000335593	FDR<0.05	TraesCS1B02G470800	180.701	-4.52139	0.721615	-4.87987	1.06e-06	3.13e-05	FDR<0.05									TraesCSU02G201300	8.75296	5.18823	1.08947	3.84429	0.000120903	0.0103819	FDR<0.05	TraesCSU02G271000	3.44466	5.45657	1.18516	3.76032	0.000169696	0.0143246	FDR<0.05
								TraesCS2D02G222700	338.209	3.25698	0.360089	6.26783	3.66e-10	1.02e-07	FDR<0.05	TraesCS7A02G363000	1190	-4.5206	0.382009	-9.21601	3.08e-20	1.51e-17	FDR<0.05									TraesCS6D02G013600	33.8611	5.19474	0.923331	4.54305	5.54e-06	0.000733556	FDR<0.05	TraesCS3D02G106600	90.9026	5.46027	0.769191	5.79865	6.68e-09	2.12e-06	FDR<0.05
								TraesCS3D02G424000	156.706	3.26427	0.637185	3.55355	0.000380067	0.0201075	FDR<0.05	TraesCS2D02G214700	65.7336	-4.52	0.845395	-4.16373	3.13e-05	0.000614479	FDR<0.05									TraesCS4A02G327400	309.923	5.19522	1.06022	3.95693	7.59e-05	0.00693815	FDR<0.05	TraesCS4D02G333000	7.75052	5.46536	1.1064	4.03592	5.44e-05	0.00540183	FDR<0.05
								TraesCS2D02G204700	503.547	3.27055	0.632678	3.58879	0.000332219	0.0179964	FDR<0.05	TraesCS4D02G353400	26.2633	-4.51555	0.988993	-3.55468	0.000378441	0.00535939	FDR<0.05									TraesCS3A02G000100	95.0646	5.20135	0.844893	4.97264	6.6e-07	0.000111878	FDR<0.05	TraesCS3A02G049371	7.16021	5.46906	1.18895	3.75882	0.000170717	0.0143879	FDR<0.05
								TraesCS7D02G150500	102.355	3.27549	0.571413	3.98221	6.83e-05	0.00464658	FDR<0.05	TraesCS2A02G385900	43.5224	-4.51551	0.767666	-4.57948	4.66e-06	0.0001148	FDR<0.05									TraesCS5A02G321000	29.8966	5.23253	0.754526	5.60953	2.03e-08	5.05e-06	FDR<0.05	TraesCS1A02G355300	51.2946	5.48187	1.26997	3.52911	0.000416964	0.0307442	FDR<0.05
								TraesCS1B02G464800	226.909	3.28543	0.530267	4.30997	1.63e-05	0.00134941	FDR<0.05	TraesCS6B02G046100	205.039	-4.51375	0.72727	-4.83143	1.36e-06	3.87e-05	FDR<0.05									TraesCSU02G127900	1845.38	5.24765	0.67791	6.26579	3.71e-10	1.39e-07	FDR<0.05	TraesCS1A02G347000	216.264	5.49747	0.630741	7.13046	1e-12	6.09e-10	FDR<0.05
								TraesCS2B02G219400	975.718	3.29393	0.458683	5.00112	5.7e-07	7.09e-05	FDR<0.05	TraesCS7B02G378700	132.025	-4.5046	0.955986	-3.66595	0.000246424	0.00369101	FDR<0.05									TraesCS7D02G150600	19.3895	5.26482	1.14898	3.71182	0.000205775	0.0164683	FDR<0.05	TraesCS7A02G092000	18.4554	5.50051	0.999113	4.5045	6.65e-06	0.000884778	FDR<0.05
								TraesCS1A02G351600	713.845	3.29477	0.594706	3.85865	0.000114014	0.0072362	FDR<0.05	TraesCS6A02G120800	8.66665	-4.50172	1.21058	-2.8926	0.00382065	0.0385952	FDR<0.05									TraesCS6D02G222900	441.95	5.26855	0.572968	7.44989	9.34e-14	6.86e-11	FDR<0.05	TraesCS2A02G031600	2.37436	5.51219	1.26182	3.57593	0.000348979	0.0266814	FDR<0.05
								TraesCS6D02G278200	663.851	3.29507	0.458262	5.00821	5.49e-07	6.85e-05	FDR<0.05	TraesCS1A02G386700	73.4018	-4.49819	0.736409	-4.75033	2.03e-06	5.5e-05	FDR<0.05									TraesCS7D02G265300	57.137	5.27227	0.775263	5.51073	3.57e-08	8.24e-06	FDR<0.05	TraesCS3A02G441400	99.3379	5.51457	0.769936	5.86356	4.53e-09	1.47e-06	FDR<0.05
								TraesCS2D02G257300	77.6378	3.29998	0.523916	4.38998	1.13e-05	0.000981655	FDR<0.05	TraesCS3D02G141200	55.4126	-4.49747	0.733343	-4.76922	1.85e-06	5.09e-05	FDR<0.05									TraesCS2D02G482200	1410.99	5.27834	0.532012	8.04181	8.85e-16	7.95e-13	FDR<0.05	TraesCS3A02G138200	1535.39	5.51484	0.598591	7.54245	4.61e-14	3.45e-11	FDR<0.05
								TraesCS6A02G179700	18.6154	3.30695	0.675614	3.4146	0.000638759	0.0310728	FDR<0.05	TraesCS3B02G380400	624.05	-4.49464	0.652785	-5.35343	8.63e-08	3.31e-06	FDR<0.05									TraesCS5D02G452500	2135.08	5.29919	0.520819	8.25467	1.52e-16	1.46e-13	FDR<0.05	TraesCS4B02G305600	220.142	5.53091	0.637984	7.10192	1.23e-12	7.31e-10	FDR<0.05
								TraesCS5B02G429900	269.263	3.31273	0.473626	4.88303	1.04e-06	0.000120954	FDR<0.05	TraesCSU02G157800	12.9185	-4.49027	1.20944	-2.88586	0.00390346	0.0393003	FDR<0.05									TraesCS6D02G162600	49.3598	5.29926	1.18623	3.62432	0.000289721	0.0218785	FDR<0.05	TraesCS3A02G492800	5.09143	5.5323	1.19794	3.78341	0.000154693	0.0132718	FDR<0.05
								TraesCS6B02G059800	58.6645	3.32358	0.456279	5.09245	3.53e-07	4.73e-05	FDR<0.05	TraesCS2D02G585300	241.971	-4.48688	0.566947	-6.15028	7.73e-10	4.68e-08	FDR<0.05									TraesCS6A02G240700	122.59	5.31032	0.779062	5.5327	3.15e-08	7.37e-06	FDR<0.05	TraesCS4B02G378100	400.996	5.53555	0.690457	6.56891	5.07e-11	2.33e-08	FDR<0.05
								TraesCS3B02G589000	46.3188	3.33344	0.605982	3.85068	0.000117791	0.00741103	FDR<0.05	TraesCS2B02G483000	594.8	-4.48683	0.570446	-6.11245	9.81e-10	5.83e-08	FDR<0.05									TraesCS6D02G262400	185.746	5.31533	0.733194	5.88566	3.96e-09	1.16e-06	FDR<0.05	TraesCS1A02G308200	256.5	5.57609	1.23056	3.71871	0.000200239	0.0166057	FDR<0.05
								TraesCS6A02G225300	78.2433	3.33394	0.460011	5.07366	3.9e-07	5.14e-05	FDR<0.05	TraesCS3A02G288300	141.726	-4.48459	0.45445	-7.66771	1.75e-14	2.99e-12	FDR<0.05									TraesCS5B02G015500	529.385	5.31545	0.809735	5.32946	9.85e-08	2.06e-05	FDR<0.05	TraesCS7D02G323700	9.40259	5.59363	1.13929	4.032	5.53e-05	0.00545372	FDR<0.05
								TraesCS3D02G238300	16.6536	3.33463	0.695262	3.35791	0.00078533	0.0367943	FDR<0.05	TraesCS5B02G352400	31.2209	-4.48295	0.874901	-3.98097	6.86e-05	0.00122469	FDR<0.05									TraesCS2A02G516700	61.4957	5.31727	1.03228	4.18227	2.89e-05	0.00306888	FDR<0.05	TraesCS3B02G299900	26.0588	5.59701	1.09501	4.19814	2.69e-05	0.00293753	FDR<0.05
								TraesCS2B02G398400	1658.72	3.34668	0.528208	4.44271	8.88e-06	0.000793892	FDR<0.05	TraesCS5D02G525500	165.637	-4.47973	0.575425	-6.04723	1.47e-09	8.34e-08	FDR<0.05									TraesCSU02G161300	325.812	5.33749	0.672023	6.45437	1.09e-10	4.73e-08	FDR<0.05	TraesCS7A02G086000	173.14	5.61896	1.10906	4.16474	3.12e-05	0.00334211	FDR<0.05
								TraesCS2D02G223600	74.0285	3.34736	0.544571	4.31048	1.63e-05	0.00134846	FDR<0.05	TraesCS6A02G166000	91.8395	-4.47922	0.685169	-5.07791	3.82e-07	1.26e-05	FDR<0.05									TraesCS4B02G377200	1476.09	5.33809	0.761991	5.6931	1.25e-08	3.3e-06	FDR<0.05	TraesCS4B02G377500	384.404	5.62451	0.679005	6.81072	9.71e-12	5.03e-09	FDR<0.05
								TraesCS4A02G249700	31.8381	3.34955	0.566011	4.15106	3.31e-05	0.00250116	FDR<0.05	TraesCS1D02G272000	9.35599	-4.47789	1.16041	-2.99713	0.00272537	0.0290706	FDR<0.05									TraesCS2D02G349400	34.9882	5.34309	0.880944	4.93005	8.22e-07	0.00013556	FDR<0.05	TraesCSU02G231900	9.75674	5.62468	1.21741	3.79879	0.000145407	0.0126704	FDR<0.05
								TraesCS2B02G127800	128.36	3.35093	0.671507	3.50097	0.000463561	0.023728	FDR<0.05	TraesCS2B02G173500	189.799	-4.4764	0.527425	-6.59126	4.36e-11	3.52e-09	FDR<0.05									TraesCS6A02G232700	77.4357	5.35098	0.891725	4.87929	1.06e-06	0.000170216	FDR<0.05	TraesCS7D02G444500	55.4185	5.62874	0.888512	5.20954	1.89e-07	3.94e-05	FDR<0.05
								TraesCS5B02G336300	545.561	3.35244	0.455841	5.16066	2.46e-07	3.44e-05	FDR<0.05	TraesCS1D02G010800	1587.12	-4.47444	0.458039	-7.58548	3.31e-14	5.36e-12	FDR<0.05									TraesCS3D02G478200	110.638	5.35596	0.76311	5.70817	1.14e-08	3.08e-06	FDR<0.05	TraesCS3B02G004100	666.476	5.63014	0.70393	6.57755	4.78e-11	2.22e-08	FDR<0.05
								TraesCS2B02G613900	5282.99	3.35807	0.526894	4.47542	7.63e-06	0.000690917	FDR<0.05	TraesCS7A02G452900	87.2374	-4.4724	0.768308	-4.51954	6.2e-06	0.000146889	FDR<0.05									TraesCS7B02G415600	80.0283	5.35895	0.778014	5.60266	2.11e-08	5.22e-06	FDR<0.05	TraesCS6D02G246500	90.1785	5.63826	0.845293	5.48716	4.08e-08	1.03e-05	FDR<0.05
								TraesCS4A02G249800	24.5824	3.36153	0.592893	3.98306	6.8e-05	0.00463448	FDR<0.05	TraesCSU02G210600	24.8179	-4.46899	0.902391	-3.84422	0.000120934	0.00200259	FDR<0.05									TraesCS3B02G481800	55.603	5.36635	1.01176	4.3156	1.59e-05	0.0018178	FDR<0.05	TraesCS4D02G302000	253.883	5.64334	0.946015	4.90831	9.19e-07	0.00015377	FDR<0.05
								TraesCS1A02G290900	69.2408	3.36217	0.487217	4.8483	1.25e-06	0.000140803	FDR<0.05	TraesCS3D02G255400	91.6845	-4.46891	0.70181	-4.94281	7.7e-07	2.35e-05	FDR<0.05									TraesCS2B02G519100	153.24	5.37544	0.857334	5.10354	3.33e-07	6.07e-05	FDR<0.05	TraesCS1B02G368400	134.637	5.65094	1.34771	3.45101	0.000558501	0.0393011	FDR<0.05
								TraesCS2A02G291900	357.536	3.3627	0.520143	4.5424	5.56e-06	0.000522083	FDR<0.05	TraesCS7A02G513800	510.975	-4.46881	0.451398	-7.68459	1.53e-14	2.67e-12	FDR<0.05									TraesCS2D02G316300	8.7428	5.38012	1.19169	3.67556	0.000237324	0.0183895	FDR<0.05	TraesCS2D02G050700	9.77643	5.67445	1.29533	3.60871	0.000307725	0.0240603	FDR<0.05
								TraesCS2D02G162200	124.892	3.36284	0.477796	4.94529	7.6e-07	9.03e-05	FDR<0.05	TraesCS5D02G506100	390.039	-4.46464	0.629893	-5.50036	3.79e-08	1.57e-06	FDR<0.05									TraesCS7B02G276000	142.87	5.38986	0.809571	5.42246	5.88e-08	1.31e-05	FDR<0.05	TraesCS6A02G001900	202.976	5.6837	0.772661	6.06178	1.35e-09	4.74e-07	FDR<0.05
								TraesCS2A02G196400	188.36	3.36802	0.552724	4.28427	1.83e-05	0.00148975	FDR<0.05	TraesCS5D02G533700	20.035	-4.46177	1.10622	-3.12937	0.00175183	0.0199862	FDR<0.05									TraesCS7A02G132000	56.4719	5.40262	0.806507	5.45887	4.79e-08	1.09e-05	FDR<0.05	TraesCS5A02G025300	70.0449	5.6884	0.914098	5.12899	2.91e-07	5.78e-05	FDR<0.05
								TraesCS4A02G326400	412.687	3.37549	0.426414	5.57087	2.53e-08	4.63e-06	FDR<0.05	TraesCS6B02G259000	3796.22	-4.45891	0.591714	-5.84559	5.05e-09	2.57e-07	FDR<0.05									TraesCS3A02G104400	276.455	5.40673	0.693984	6.34991	2.15e-10	8.6e-08	FDR<0.05	TraesCS6B02G420600	283.364	5.69819	1.0985	4.27692	1.89e-05	0.00219755	FDR<0.05
								TraesCS7B02G354800	86.6873	3.37634	0.712907	3.33331	0.000858193	0.0395686	FDR<0.05	TraesCSU02G147200	32.5043	-4.4583	0.952849	-3.62944	0.00028404	0.00418184	FDR<0.05									TraesCS7D02G048700	62.4873	5.4081	0.905222	4.86964	1.12e-06	0.000176674	FDR<0.05	TraesCS3A02G509700	14.9895	5.71122	1.21407	3.88053	0.000104228	0.00949054	FDR<0.05
								TraesCS4A02G392000	869.112	3.37936	0.661657	3.59607	0.000323066	0.0176035	FDR<0.05	TraesCS1A02G343200	22.1968	-4.45578	0.939937	-3.67661	0.000236352	0.00356743	FDR<0.05									TraesCS4D02G302200	195.179	5.41398	0.816941	5.40306	6.55e-08	1.43e-05	FDR<0.05	TraesCS6D02G246400	213.671	5.72058	0.689641	6.84497	7.65e-12	4.02e-09	FDR<0.05
								TraesCS1D02G375900	14.7857	3.38038	0.612499	3.88633	0.00010177	0.00654505	FDR<0.05	TraesCS7A02G022200	346.411	-4.44845	0.508283	-6.78452	1.16e-11	1.07e-09	FDR<0.05									TraesCS3D02G000900	12.843	5.42514	1.14884	3.85182	0.000117244	0.0101186	FDR<0.05	TraesCSU02G145500	446.767	5.72133	0.840765	5.61551	1.96e-08	5.32e-06	FDR<0.05
								TraesCS3A02G209800	46.0066	3.38249	0.524326	4.5439	5.52e-06	0.00051913	FDR<0.05	TraesCS6D02G121700	370.773	-4.44644	0.64314	-5.35878	8.38e-08	3.22e-06	FDR<0.05									TraesCS5D02G096800	7.86402	5.43859	1.28432	3.45598	0.000548287	0.0374668	FDR<0.05	TraesCS4D02G309900	1334.95	5.72198	0.676392	6.98114	2.93e-12	1.63e-09	FDR<0.05
								TraesCS3D02G040700	114.309	3.38501	0.621053	3.84026	0.000122903	0.00767268	FDR<0.05	TraesCS1D02G214200	847.377	-4.44621	0.663431	-5.19453	2.05e-07	7.23e-06	FDR<0.05									TraesCS1B02G291800	53.6465	5.43922	1.11906	3.9669	7.28e-05	0.0067261	FDR<0.05	TraesCS7D02G087700	367.38	5.73896	0.927595	5.10887	3.24e-07	6.37e-05	FDR<0.05
								TraesCS5D02G342300	48.2726	3.38982	0.699498	3.41648	0.000634371	0.0309416	FDR<0.05	TraesCS1A02G209800	2226.47	-4.44417	0.443697	-7.76245	8.33e-15	1.55e-12	FDR<0.05									TraesCS1A02G431400	52.8343	5.44562	0.859889	5.16999	2.34e-07	4.43e-05	FDR<0.05	TraesCS3A02G412400	200.082	5.75199	0.967567	4.91128	9.05e-07	0.000151814	FDR<0.05
								TraesCS3B02G499200	29.3064	3.39172	0.639697	3.73884	0.000184872	0.0108235	FDR<0.05	TraesCS2B02G399700	160.9	-4.44334	0.785909	-4.38135	1.18e-05	0.000257885	FDR<0.05									TraesCS6A02G377700	9.12702	5.46014	1.22277	3.64758	0.00026472	0.0202141	FDR<0.05	TraesCS7D02G113700	6.59462	5.75285	1.32851	3.57759	0.00034678	0.0265413	FDR<0.05
								TraesCS2A02G496000	142.555	3.39348	0.418457	5.71978	1.07e-08	2.14e-06	FDR<0.05	TraesCS2B02G185200	23.4525	-4.44266	0.951496	-3.61815	0.000296711	0.00433844	FDR<0.05									TraesCSU02G253900	687.724	5.46705	0.920224	4.8543	1.21e-06	0.000189593	FDR<0.05	TraesCS7A02G132000	56.4719	5.76392	0.85193	5.59192	2.25e-08	5.92e-06	FDR<0.05
								TraesCS7A02G434300	33.3843	3.39471	0.460072	5.20507	1.94e-07	2.78e-05	FDR<0.05	TraesCS3B02G501300	6.80424	-4.44106	1.14993	-2.99241	0.00276787	0.0294545	FDR<0.05									TraesCS2D02G511200	582.088	5.47865	1.30765	3.42496	0.000614893	0.0413153	FDR<0.05	TraesCS7A02G523800	79.526	5.76643	0.970508	4.91128	9.05e-07	0.000151814	FDR<0.05
								TraesCS5D02G199200	191.024	3.39574	0.673285	3.55829	0.000373282	0.0198064	FDR<0.05	TraesCS7A02G125100	127.985	-4.44002	0.900689	-3.81932	0.00013382	0.00218109	FDR<0.05									TraesCSU02G128600	358.943	5.48625	0.645134	6.95398	3.55e-12	2.05e-09	FDR<0.05	TraesCS3A02G255600	65.4935	5.77003	1.17643	4.05465	5.02e-05	0.00508263	FDR<0.05
								TraesCS6A02G271800	229.457	3.40203	0.536825	4.47452	7.66e-06	0.000692988	FDR<0.05	TraesCS2A02G382400	288.281	-4.43993	0.732308	-4.69738	2.64e-06	6.95e-05	FDR<0.05									TraesCS4B02G305600	220.142	5.50901	0.633586	7.11665	1.11e-12	6.93e-10	FDR<0.05	TraesCS4A02G488900	7.18168	5.7731	1.28678	3.70934	0.000207799	0.0170376	FDR<0.05
								TraesCS2A02G216800	67.4447	3.4056	0.455866	5.27698	1.31e-07	1.96e-05	FDR<0.05	TraesCS5A02G495400	3659.61	-4.43899	0.446825	-7.69649	1.4e-14	2.47e-12	FDR<0.05									TraesCS7A02G509000	102.323	5.51618	0.906134	4.98401	6.23e-07	0.000105762	FDR<0.05	TraesCS3D02G138900	198.701	5.77327	0.896463	5.32456	1.01e-07	2.26e-05	FDR<0.05
								TraesCS4A02G384900	138.423	3.4062	0.538931	4.46476	8.02e-06	0.000719948	FDR<0.05	TraesCS3A02G386300	363.942	-4.43665	0.593732	-5.78821	7.11e-09	3.49e-07	FDR<0.05									TraesCS1B02G101500	54.7286	5.52264	0.909798	4.97104	6.66e-07	0.00011253	FDR<0.05	TraesCS4B02G271900	685.478	5.77451	0.659892	7.23528	4.65e-13	3.01e-10	FDR<0.05
								TraesCS5D02G395800	96.1488	3.40677	0.592988	4.05871	4.93e-05	0.00352712	FDR<0.05	TraesCS3A02G426700	288.952	-4.43581	0.604123	-5.68727	1.29e-08	5.96e-07	FDR<0.05									TraesCS1A02G079500	67.1242	5.52441	0.773005	5.85301	4.83e-09	1.38e-06	FDR<0.05	TraesCSU02G151939	331.253	5.77978	0.851583	5.61282	1.99e-08	5.37e-06	FDR<0.05
								TraesCS5A02G191800	72.7812	3.41285	0.681516	3.54041	0.000399505	0.020907	FDR<0.05	TraesCS3D02G408700	2.75755	-4.43252	1.20827	-2.84085	0.00449929	0.0442782	FDR<0.05									TraesCS3A02G138200	1535.39	5.5273	0.601823	7.52264	5.37e-14	4.16e-11	FDR<0.05	TraesCS7A02G469200	7.82557	5.78294	1.19211	4.01215	6.02e-05	0.00582232	FDR<0.05
								TraesCS6D02G059300	292.175	3.41387	0.361047	6.68574	2.3e-11	8.99e-09	FDR<0.05	TraesCS6D02G198400	710.398	-4.42853	0.678938	-5.04984	4.42e-07	1.44e-05	FDR<0.05									TraesCS2B02G606600	2822.42	5.54259	0.619438	7.33341	2.24e-13	1.58e-10	FDR<0.05	TraesCS4D02G031900	865.931	5.78346	1.16116	4.11954	3.8e-05	0.00399931	FDR<0.05
								TraesCS2B02G481600	8037.42	3.41669	0.650703	3.71397	0.000204029	0.0118304	FDR<0.05	TraesCS7D02G142100	128.406	-4.42488	0.440073	-7.78254	7.11e-15	1.33e-12	FDR<0.05									TraesCS3A02G326800	181.941	5.54853	1.01441	4.48392	7.33e-06	0.000928177	FDR<0.05	TraesCS7D02G113600	105.688	5.79159	0.851393	5.62794	1.82e-08	4.97e-06	FDR<0.05
								TraesCS3B02G474400	33.4488	3.42035	0.574658	4.21181	2.53e-05	0.00198078	FDR<0.05	TraesCS5B02G149900	52.8624	-4.4228	0.813751	-4.2062	2.6e-05	0.000520849	FDR<0.05									TraesCS3D02G451500	36.2423	5.56097	1.30908	3.4841	0.000493794	0.0342574	FDR<0.05	TraesCS2B02G554900	46.3186	5.80527	1.11599	4.30585	1.66e-05	0.00195731	FDR<0.05
								TraesCS7D02G099300	39.3411	3.42154	0.587476	4.12194	3.76e-05	0.00279005	FDR<0.05	TraesCS3B02G579600	268.15	-4.42175	0.531879	-6.43333	1.25e-10	9.12e-09	FDR<0.05									TraesCS2A02G058100	1982.71	5.56113	1.0695	4.26472	2e-05	0.00222539	FDR<0.05	TraesCS7D02G164700	76.1721	5.80556	1.29754	3.70359	0.000212566	0.0174088	FDR<0.05
								TraesCS2B02G010500	123.203	3.42193	0.424329	5.70768	1.15e-08	2.28e-06	FDR<0.05	ENSRNA050023854	7.11568	-4.41801	1.19412	-2.86236	0.00420498	0.0417903	FDR<0.05									TraesCS3D02G011100	332.665	5.56175	0.929017	4.9103	9.09e-07	0.000147807	FDR<0.05	TraesCS7A02G368800	1462.65	5.81376	0.852348	5.64764	1.63e-08	4.53e-06	FDR<0.05
								TraesCS1D02G359100	634.035	3.42211	0.58645	4.13013	3.63e-05	0.00270354	FDR<0.05	TraesCS6D02G205600	37.6573	-4.41719	0.943466	-3.62196	0.000292383	0.00428379	FDR<0.05									TraesCS5B02G181500	1987.14	5.56817	0.955362	4.78162	1.74e-06	0.00026263	FDR<0.05	TraesCS7A02G473600	1764.55	5.83202	0.759291	6.36386	1.97e-10	8.24e-08	FDR<0.05
								TraesCS2B02G536700	19.8031	3.42561	0.736232	3.29463	0.00098553	0.0446166	FDR<0.05	TraesCS5A02G524400	18.4729	-4.41658	1.02999	-3.31711	0.000909542	0.0113976	FDR<0.05									TraesCS2B02G369100	301.695	5.56852	0.617844	7.3943	1.42e-13	1.02e-10	FDR<0.05	TraesCS2B02G151600	8.26237	5.88299	1.17365	4.1605	3.18e-05	0.00339466	FDR<0.05
								TraesCS4A02G034500	1300.08	3.42563	0.383903	6.31835	2.64e-10	7.85e-08	FDR<0.05	TraesCS6B02G018900	63.7146	-4.41636	0.876533	-3.89758	9.72e-05	0.00165849	FDR<0.05									TraesCSU02G212400	482.796	5.57247	0.751634	6.08337	1.18e-09	3.92e-07	FDR<0.05	TraesCS6D02G062200	6.75587	5.89897	1.22768	3.99044	6.6e-05	0.0063063	FDR<0.05
								TraesCS2B02G275600	17.3349	3.43411	0.672163	3.62131	0.000293119	0.0161644	FDR<0.05	TraesCS5A02G183800	26.6434	-4.41363	0.873797	-3.90666	9.36e-05	0.00160461	FDR<0.05									TraesCS6A02G268500	220.818	5.58439	0.717918	6.38567	1.71e-10	7.02e-08	FDR<0.05	TraesCS1D02G330300	36.8671	5.90656	0.947377	5.1791	2.23e-07	4.53e-05	FDR<0.05
								TraesCS5D02G061400	99.1031	3.43512	0.656351	3.71009	0.000207189	0.0119944	FDR<0.05	TraesCS4B02G016500	23.1564	-4.41013	0.888556	-3.83783	0.000124125	0.00204607	FDR<0.05									TraesCS2A02G350900	57.163	5.59655	1.20429	3.8168	0.000135196	0.0114792	FDR<0.05	TraesCS3B02G554000	5.43347	5.91009	1.30477	3.76317	0.000167773	0.0142391	FDR<0.05
								TraesCS7D02G147500	20.4055	3.43932	0.664596	3.67038	0.000242187	0.0137712	FDR<0.05	TraesCS4B02G375600	1475.34	-4.40961	0.692398	-4.92436	8.46e-07	2.56e-05	FDR<0.05									TraesCS3B02G250300	4.76291	5.60785	1.33108	3.46175	0.000536674	0.0367837	FDR<0.05	TraesCS4D02G032000	620.052	5.9125	1.35867	3.61568	0.000299557	0.0235232	FDR<0.05
								TraesCS6B02G257100	31.2254	3.44459	0.722896	3.38166	0.000720492	0.0342435	FDR<0.05	TraesCS3A02G037900	892.461	-4.40778	0.520695	-6.54467	5.96e-11	4.69e-09	FDR<0.05									TraesCS6A02G294200	69.629	5.608	1.19071	3.86996	0.000108852	0.00947816	FDR<0.05	TraesCS7A02G118500	14.4786	5.91585	1.36083	3.61239	0.000303382	0.0237464	FDR<0.05
								TraesCS2D02G449400	530.334	3.44941	0.415074	5.90114	3.61e-09	8e-07	FDR<0.05	TraesCS3D02G038300	3135.19	-4.40375	0.47242	-7.20492	5.81e-13	7.17e-11	FDR<0.05									TraesCS7B02G455800	27.6306	5.6349	1.1422	4.05786	4.95e-05	0.0048802	FDR<0.05	TraesCS3B02G526000	242.054	5.9174	1.13421	4.33552	1.45e-05	0.00172783	FDR<0.05
								TraesCS3B02G589600	163.575	3.45005	0.601483	4.07335	4.63e-05	0.00334216	FDR<0.05	TraesCS6A02G385300	22.618	-4.40036	1.09733	-3.09874	0.00194343	0.021832	FDR<0.05									TraesCS2B02G279200	23.593	5.63883	1.12379	4.12784	3.66e-05	0.00376486	FDR<0.05	TraesCS1D02G344800	4.14155	5.92907	1.41655	3.47964	0.000502097	0.0359605	FDR<0.05
								TraesCS4B02G070500	182.359	3.45068	0.714589	3.4295	0.000604701	0.0297958	FDR<0.05	TraesCS7D02G133900	363.915	-4.40025	0.734009	-4.63244	3.61e-06	9.21e-05	FDR<0.05									TraesCS3D02G010800	511.951	5.64089	0.984011	4.71629	2.4e-06	0.000348851	FDR<0.05	TraesCS2D02G021500	550.66	5.93985	0.593935	8.31715	9.01e-17	1.04e-13	FDR<0.05
								TraesCS1B02G096300	386.634	3.45138	0.598689	4.09458	4.23e-05	0.00308706	FDR<0.05	TraesCS1A02G366300	9.30889	-4.39973	1.1939	-2.84757	0.00440542	0.0434606	FDR<0.05									TraesCS2B02G047400	2659.33	5.64458	1.29846	3.57698	0.000347581	0.0254592	FDR<0.05	TraesCS2B02G572300	78.5656	5.95405	0.939487	5.27315	1.34e-07	2.88e-05	FDR<0.05
								TraesCS1B02G295300	51.7224	3.4526	0.685023	3.58031	0.000343182	0.0184798	FDR<0.05	TraesCS5D02G466700	19.1538	-4.3976	0.967185	-3.51288	0.000443278	0.00612677	FDR<0.05									TraesCS4A02G430400	50.6887	5.64526	1.11669	4.15986	3.18e-05	0.00334956	FDR<0.05	TraesCS6D02G367100	301.208	5.95981	1.08914	4.55387	5.27e-06	0.000714848	FDR<0.05
								TraesCS2D02G028900	225.973	3.46465	0.519905	4.74058	2.13e-06	0.000226816	FDR<0.05	TraesCS1A02G152400	12.7692	-4.39701	1.06322	-3.19502	0.00139823	0.0165135	FDR<0.05									TraesCS2B02G203100	40.0726	5.65517	0.916223	5.08083	3.76e-07	6.73e-05	FDR<0.05	TraesCS4B02G377900	1623.5	5.97276	0.744866	6.67605	2.45e-11	1.19e-08	FDR<0.05
								TraesCS2A02G196700	288.677	3.46692	0.631012	3.90947	9.25e-05	0.00602645	FDR<0.05	TraesCS7A02G232800	3.30813	-4.3963	1.18	-2.87822	0.00399926	0.0401255	FDR<0.05									TraesCS4B02G377500	384.404	5.66568	0.673986	6.92252	4.44e-12	2.46e-09	FDR<0.05	TraesCS2D02G171800	14.5181	5.98307	1.14113	4.36679	1.26e-05	0.00152567	FDR<0.05
								TraesCS3A02G339600	769.541	3.47098	0.498579	4.95604	7.19e-07	8.71e-05	FDR<0.05	TraesCS2D02G411400	371.5	-4.39101	0.855047	-3.96588	7.31e-05	0.00129526	FDR<0.05									TraesCS3D02G406900	245.794	5.67092	0.912841	5.11691	3.11e-07	5.7e-05	FDR<0.05	TraesCS3D02G367900	4.4938	5.991	1.1037	4.52208	6.12e-06	0.000821919	FDR<0.05
								TraesCS2A02G048600	789.881	3.47115	0.509815	4.84715	1.25e-06	0.000141402	FDR<0.05	TraesCS4B02G347600	1172.41	-4.38827	0.46781	-7.24283	4.39e-13	5.57e-11	FDR<0.05									TraesCS2D02G013300	160.112	5.67477	0.683185	6.84261	7.78e-12	4.15e-09	FDR<0.05	TraesCS1A02G411800	12.9321	5.99707	1.30916	3.81701	0.00013508	0.0119429	FDR<0.05
								TraesCS1D02G292700	181.581	3.47356	0.351828	7.03059	2.06e-12	1.02e-09	FDR<0.05	TraesCS2D02G292500	10.8436	-4.38276	0.944035	-3.5833	0.000339284	0.00486379	FDR<0.05									TraesCS5D02G294600	537.683	5.68805	1.14536	4.09309	4.26e-05	0.00427335	FDR<0.05	TraesCS3B02G529700	1099.97	5.99723	0.92286	5.41493	6.13e-08	1.48e-05	FDR<0.05
								TraesCS6B02G274800	227.581	3.48079	0.450306	5.50911	3.61e-08	6.24e-06	FDR<0.05	TraesCS2A02G461300	2954.8	-4.38047	0.422736	-7.99665	1.28e-15	2.84e-13	FDR<0.05									TraesCS3B02G150400	223.782	5.72598	0.800401	5.90452	3.54e-09	1.05e-06	FDR<0.05	TraesCS3A02G219900	3.21231	5.99981	1.2977	3.85283	0.00011676	0.0104997	FDR<0.05
								TraesCS2A02G187900	886.234	3.48125	0.431876	5.74528	9.18e-09	1.88e-06	FDR<0.05	TraesCS6A02G030800	206.386	-4.38004	0.832927	-4.05803	4.95e-05	0.000921391	FDR<0.05									TraesCS4B02G202000	16.3373	5.73122	1.33141	3.55355	0.000380069	0.0274156	FDR<0.05	TraesCS5B02G443800	1372.09	6.00219	1.00527	4.97597	6.49e-07	0.000114491	FDR<0.05
								TraesCS3B02G288100	41.4404	3.48367	0.702381	3.53607	0.000406122	0.021192	FDR<0.05	TraesCS4B02G363400	12.1129	-4.37646	1.1001	-3.06924	0.00214605	0.0237656	FDR<0.05									TraesCS5B02G443800	1372.09	5.74276	1.00888	4.701	2.59e-06	0.000372074	FDR<0.05	TraesCS2B02G623900	5.03353	6.00386	1.47343	3.39605	0.000683657	0.0467908	FDR<0.05
								TraesCS5A02G143500	20.0297	3.48589	0.613125	4.05446	5.02e-05	0.00357768	FDR<0.05	TraesCS6B02G154100	5.56414	-4.3762	1.18002	-2.86114	0.00422119	0.0419342	FDR<0.05									TraesCS7A02G489000	224.796	5.74699	0.965504	4.91659	8.81e-07	0.000143662	FDR<0.05	TraesCS3D02G256400	65.8546	6.01076	1.20953	4.14274	3.43e-05	0.00365256	FDR<0.05
								TraesCS5B02G410900	39.5196	3.4861	0.726517	3.42194	0.000621763	0.0304908	FDR<0.05	TraesCSU02G113500	42.1178	-4.37238	1.1596	-2.90824	0.00363471	0.0370661	FDR<0.05									TraesCS6B02G260400	61.6231	5.76118	0.873654	5.44974	5.04e-08	1.14e-05	FDR<0.05	TraesCS4A02G109200	657.248	6.0172	0.946661	5.29989	1.16e-07	2.54e-05	FDR<0.05
								TraesCS7B02G418500	106.398	3.48675	0.617704	4.0258	5.68e-05	0.00396105	FDR<0.05	TraesCS5B02G570100	952.913	-4.37232	0.423776	-7.95779	1.75e-15	3.81e-13	FDR<0.05									TraesCS3A02G477300	19.945	5.76688	0.967886	4.92505	8.43e-07	0.000138404	FDR<0.05	TraesCS4B02G041300	8.13949	6.01787	1.12631	4.45513	8.38e-06	0.0010699	FDR<0.05
								TraesCS4A02G008500	142.097	3.48777	0.71517	3.47857	0.000504104	0.0254439	FDR<0.05	TraesCS1D02G213203	443.362	-4.37176	0.683102	-4.93596	7.98e-07	2.43e-05	FDR<0.05									TraesCS1A02G347000	216.264	5.77687	0.652889	7.31652	2.54e-13	1.77e-10	FDR<0.05	TraesCS1B02G481500	118.33	6.03965	1.28574	3.91964	8.87e-05	0.00820907	FDR<0.05
								TraesCS2D02G498000	371.421	3.48821	0.486239	5.11725	3.1e-07	4.23e-05	FDR<0.05	TraesCS2A02G148900	327.133	-4.37109	0.596069	-5.65554	1.55e-08	7.05e-07	FDR<0.05									TraesCS7B02G004500	6.61485	5.78093	1.33533	3.58035	0.000343141	0.0252423	FDR<0.05	TraesCS3B02G529400	39.6105	6.04249	1.35201	3.72962	0.000191767	0.0159544	FDR<0.05
								TraesCS4A02G435300	197.283	3.49241	0.503755	4.94768	7.51e-07	8.95e-05	FDR<0.05	TraesCS5B02G162800	67.6285	-4.36652	1.04849	-3.21083	0.00132351	0.0157579	FDR<0.05									TraesCS7B02G367000	10.1845	5.78533	1.28499	3.72402	0.000196072	0.0158216	FDR<0.05	TraesCS3A02G288000	4.99631	6.04351	1.37878	3.65796	0.000254228	0.0203608	FDR<0.05
								TraesCS2B02G070900	60.9035	3.49392	0.729552	3.41842	0.000629855	0.0307835	FDR<0.05	TraesCS5A02G259400	143.628	-4.36597	0.554857	-6.06637	1.31e-09	7.54e-08	FDR<0.05									TraesCS1D02G362900	130.637	5.79487	0.811224	5.91066	3.41e-09	1.01e-06	FDR<0.05	TraesCS4B02G376900	12.6724	6.04746	1.2123	4.16352	3.13e-05	0.00335498	FDR<0.05
								TraesCS5A02G545200	3085.9	3.50062	0.480191	5.20756	1.91e-07	2.75e-05	FDR<0.05	TraesCS1D02G245100	4.2894	-4.36474	1.17016	-2.87544	0.00403463	0.0404243	FDR<0.05									TraesCS3A02G011400	29.3692	5.80498	1.01262	4.7451	2.08e-06	0.000309276	FDR<0.05	TraesCS3A02G492700	11.8215	6.05283	1.18231	4.27369	1.92e-05	0.00221543	FDR<0.05
								TraesCS7D02G087100	113.753	3.50754	0.626613	4.00173	6.29e-05	0.00432965	FDR<0.05	TraesCS4B02G353700	1001.98	-4.35826	0.773368	-4.34238	1.41e-05	0.000301794	FDR<0.05									TraesCS7B02G322200	5.28409	5.81177	1.32095	3.64265	0.000269844	0.0205593	FDR<0.05	TraesCS7A02G021600	21.832	6.05478	1.13675	4.4467	8.72e-06	0.00110299	FDR<0.05
								TraesCS2B02G182500	1126.23	3.50783	0.667376	3.75775	0.000171446	0.0101772	FDR<0.05	TraesCS2A02G082500	114.559	-4.35804	0.527418	-6.36694	1.93e-10	1.35e-08	FDR<0.05									TraesCS2D02G379000	976.712	5.81732	1.20779	3.98853	6.65e-05	0.00623424	FDR<0.05	TraesCS1A02G079500	67.1242	6.05582	0.775346	6.52072	7e-11	3.19e-08	FDR<0.05
								TraesCS1A02G374700	75.1341	3.52268	0.576189	4.37821	1.2e-05	0.0010224	FDR<0.05	TraesCS3B02G322900	590.495	-4.35132	0.399955	-8.37924	5.33e-17	1.53e-14	FDR<0.05									TraesCS6A02G150000	67.529	5.81988	0.783518	6.15158	7.67e-10	2.66e-07	FDR<0.05	TraesCS3A02G392000	13.3195	6.05696	1.19603	4.22813	2.36e-05	0.00261656	FDR<0.05
								TraesCS1D02G189700	348.396	3.52547	0.339619	7.43619	1.04e-13	6.77e-11	FDR<0.05	TraesCS2A02G379000	34.3618	-4.34833	0.918485	-3.64549	0.000266885	0.00396227	FDR<0.05									TraesCS2D02G129100	56.9475	5.82441	0.741683	6.50468	7.79e-11	3.52e-08	FDR<0.05	TraesCS7A02G070400	9.52543	6.07198	1.12583	4.50509	6.63e-06	0.000883954	FDR<0.05
								TraesCS1D02G103500	492.557	3.52736	0.589992	4.28372	1.84e-05	0.00149046	FDR<0.05	TraesCS6D02G231300	1081.6	-4.34076	0.427344	-7.81749	5.39e-15	1.03e-12	FDR<0.05									TraesCS2A02G430600	6.72748	5.82776	1.28081	3.7693	0.000163707	0.0134971	FDR<0.05	TraesCS2A02G348200	16.6008	6.07436	1.15866	4.37949	1.19e-05	0.00145581	FDR<0.05
								TraesCS3B02G371200	885.314	3.52778	0.517804	4.88174	1.05e-06	0.000121557	FDR<0.05	TraesCS6D02G037700	422.967	-4.34064	0.71762	-4.65516	3.24e-06	8.35e-05	FDR<0.05									TraesCS5D02G330900	10.7542	5.83452	1.2207	3.96046	7.48e-05	0.00685472	FDR<0.05	TraesCS3B02G489800	1164.95	6.07528	1.13813	4.45932	8.22e-06	0.00105475	FDR<0.05
								TraesCS4A02G056500	179.965	3.52934	0.476722	5.30568	1.12e-07	1.71e-05	FDR<0.05	TraesCS3D02G364000	8.91629	-4.33515	1.09781	-3.038	0.00238152	0.0259023	FDR<0.05									TraesCS1B02G442100	67.0851	5.84204	1.20087	4.03211	5.53e-05	0.00536021	FDR<0.05	TraesCS4A02G404300	21.9788	6.07818	1.41921	3.57817	0.000346012	0.0265105	FDR<0.05
								TraesCS7B02G254900	359.639	3.53231	0.42441	5.96665	2.42e-09	5.66e-07	FDR<0.05	TraesCS4B02G017100	211.752	-4.33005	0.553841	-6.01265	1.83e-09	1.02e-07	FDR<0.05									TraesCS3D02G138900	198.701	5.8438	0.921143	5.25847	1.45e-07	2.91e-05	FDR<0.05	TraesCS6D02G141600	15.8956	6.08084	1.41611	3.58789	0.000333369	0.0256231	FDR<0.05
								TraesCS1A02G253600	222.63	3.53299	0.504701	5.01879	5.2e-07	6.55e-05	FDR<0.05	TraesCS2D02G583500	81.4507	-4.32839	1.05772	-3.14676	0.00165089	0.0190112	FDR<0.05									TraesCS5B02G166300	523.675	5.85925	1.01867	4.77019	1.84e-06	0.000276756	FDR<0.05	TraesCS1D02G316400	7.52618	6.08312	1.42371	3.57033	0.000356538	0.0270596	FDR<0.05
								TraesCS4B02G377000	1110.55	3.53986	0.559511	4.53943	5.64e-06	0.000527532	FDR<0.05	TraesCS7A02G067000	24.328	-4.32832	1.16172	-2.865	0.00417005	0.0415229	FDR<0.05									TraesCS7A02G118300	605.759	5.85976	0.77994	6.23093	4.64e-10	1.69e-07	FDR<0.05	TraesCS7A02G032700	2.96751	6.08562	1.27847	3.97791	6.95e-05	0.00660726	FDR<0.05
								TraesCS1B02G048500	340.79	3.54624	0.681136	3.73822	0.000185326	0.0108413	FDR<0.05	TraesCS2D02G080400	86.0557	-4.32821	0.572903	-5.80938	6.27e-09	3.13e-07	FDR<0.05									TraesCS2A02G345900	12.2736	5.86036	1.09072	4.45611	8.35e-06	0.00104924	FDR<0.05	TraesCS6D02G247000	146.822	6.09589	1.00885	5.0512	4.39e-07	8.14e-05	FDR<0.05
								TraesCS1B02G117500	208.958	3.55035	0.461175	5.53012	3.2e-08	5.6e-06	FDR<0.05	TraesCS5A02G172100	453.412	-4.32614	0.714201	-4.65716	3.21e-06	8.28e-05	FDR<0.05									TraesCS1D02G100700	687.284	5.87912	1.4155	3.44693	0.000566985	0.0386447	FDR<0.05	TraesCS4A02G296400	13.0446	6.11008	1.1724	4.35866	1.31e-05	0.00157295	FDR<0.05
								TraesCS4B02G270600	62.354	3.55359	0.557874	4.57735	4.71e-06	0.000456898	FDR<0.05	TraesCS5B02G218200	127.091	-4.32353	0.713177	-4.66018	3.16e-06	8.17e-05	FDR<0.05									TraesCS3D02G260500	1181.91	5.88097	0.942412	5.17923	2.23e-07	4.22e-05	FDR<0.05	TraesCS3B02G371300	7.52262	6.12187	1.47706	3.4676	0.000525124	0.0373147	FDR<0.05
								TraesCS3D02G349100	261.051	3.55366	0.549038	4.65116	3.3e-06	0.000332739	FDR<0.05	TraesCS4D02G307900	49.0227	-4.32125	0.691188	-4.80513	1.55e-06	4.34e-05	FDR<0.05									TraesCS5D02G287300	67.0088	5.8834	0.992253	4.92153	8.59e-07	0.000140578	FDR<0.05	TraesCS4B02G376800	13.8327	6.13663	1.20493	4.26301	2.02e-05	0.00230216	FDR<0.05
								TraesCS2B02G364300	11.1745	3.5548	0.78294	3.26308	0.00110208	0.0489455	FDR<0.05	TraesCS4A02G114800	14.9401	-4.32061	0.939407	-3.53479	0.000408099	0.00571465	FDR<0.05									TraesCS2B02G380400	10.4959	5.88773	1.43987	3.39457	0.000687364	0.0451728	FDR<0.05	TraesCS2D02G379000	976.712	6.13871	1.21551	4.22763	2.36e-05	0.00261732	FDR<0.05
								TraesCS7D02G351300	242.435	3.55584	0.745293	3.42931	0.000605123	0.0297958	FDR<0.05	TraesCS1A02G102100	12.4082	-4.31868	1.09284	-3.03675	0.00239141	0.0259864	FDR<0.05									TraesCS2D02G021900	7.27193	5.90413	1.16695	4.20252	2.64e-05	0.00285121	FDR<0.05	TraesCS5D02G193700	623.583	6.14512	0.841041	6.11756	9.5e-10	3.48e-07	FDR<0.05
								TraesCS5B02G148400	25.6417	3.55676	0.651758	3.92286	8.75e-05	0.00574475	FDR<0.05	TraesCS6B02G046000	76.4219	-4.31793	0.762341	-4.35229	1.35e-05	0.000289834	FDR<0.05									TraesCSU02G246000	340.25	5.91839	0.952769	5.1622	2.44e-07	4.58e-05	FDR<0.05	TraesCS3D02G407200	156.197	6.14893	1.10208	4.67201	2.98e-06	0.000436741	FDR<0.05
								TraesCS2A02G174600	1306.26	3.55932	0.725281	3.52874	0.00041755	0.0216946	FDR<0.05	TraesCS6B02G406100	41.3897	-4.31598	0.748697	-4.429	9.47e-06	0.000212567	FDR<0.05									TraesCS1B02G264500	14.2628	5.92283	1.40725	3.49819	0.000468431	0.0326639	FDR<0.05	TraesCS1A02G386500	19.4801	6.1506	1.2182	4.22804	2.36e-05	0.00261656	FDR<0.05
								TraesCS7A02G199600	151.575	3.57194	0.661071	3.89057	0.000100008	0.00646041	FDR<0.05	TraesCS4D02G342500	1843.85	-4.31468	0.477039	-6.94845	3.69e-12	3.79e-10	FDR<0.05									TraesCS4B02G303900	34.0628	5.9355	1.28737	3.8338	0.000126181	0.0107943	FDR<0.05	TraesCS5B02G526200	7.39573	6.1547	1.30929	3.93702	8.25e-05	0.00767591	FDR<0.05
								TraesCS1B02G117400	616.432	3.57521	0.59785	4.30746	1.65e-05	0.00136173	FDR<0.05	TraesCS1B02G291100	22.9349	-4.31393	1.14602	-2.89168	0.0038319	0.0386873	FDR<0.05									TraesCS5D02G454000	22.7461	5.94188	1.06546	4.63824	3.51e-06	0.00049055	FDR<0.05	TraesCS4A02G010100	4.63259	6.16744	1.40647	3.67404	0.000238746	0.019227	FDR<0.05
								TraesCSU02G145600	1737.69	3.5756	0.704528	3.65579	0.000256396	0.0144732	FDR<0.05	TraesCS4A02G089900	15.9955	-4.31169	1.11371	-2.97356	0.00294363	0.0310694	FDR<0.05									TraesCSU02G145500	446.767	5.9452	0.841206	5.87871	4.13e-09	1.21e-06	FDR<0.05	TraesCS5B02G366400	7.61808	6.17851	1.36631	3.79014	0.00015056	0.0130377	FDR<0.05
								TraesCS1D02G289500	40.3707	3.57572	0.626136	4.11367	3.89e-05	0.00287723	FDR<0.05	TraesCS1D02G031900	46.4621	-4.31121	0.78368	-4.2252	2.39e-05	0.000484671	FDR<0.05									TraesCS6D02G239300	17.2427	5.94635	1.1771	4.20215	2.64e-05	0.00285132	FDR<0.05	TraesCS5B02G410900	39.5196	6.1816	0.969675	5.34364	9.11e-08	2.08e-05	FDR<0.05
								TraesCS3D02G508700	12.5581	3.58167	0.765543	3.37233	0.000745339	0.0351021	FDR<0.05	TraesCS7A02G009800	21014	-4.30622	0.310981	-10.6316	2.12e-26	5.35e-23	FDR<0.05									TraesCS3A02G488200	79.0688	5.95199	1.23001	4.02596	5.67e-05	0.00545577	FDR<0.05	TraesCS7D02G475300	42.1374	6.18421	1.20955	4.28608	1.82e-05	0.00211233	FDR<0.05
								TraesCS7D02G497400	243.229	3.58618	0.49232	5.25306	1.5e-07	2.2e-05	FDR<0.05	TraesCS6A02G369900	24.2882	-4.30021	0.795217	-4.15007	3.32e-05	0.00064915	FDR<0.05									TraesCS1B02G270300	14.9537	5.95264	1.16522	4.2504	2.13e-05	0.00236102	FDR<0.05	TraesCS4D02G302100	21.8504	6.18856	1.36279	3.80731	0.000140487	0.0123275	FDR<0.05
								TraesCS3D02G333100	890.995	3.58954	0.498731	5.19226	2.08e-07	2.95e-05	FDR<0.05	TraesCS6D02G327600	20.06	-4.29787	0.893574	-3.69065	0.000223679	0.00340094	FDR<0.05									TraesCSU02G151900	383.634	5.95436	0.700008	7.07757	1.47e-12	8.87e-10	FDR<0.05	TraesCS7D02G012500	13.9073	6.19906	1.29636	4.01051	6.06e-05	0.00584734	FDR<0.05
								TraesCS4A02G330100	77.2208	3.59153	0.57638	4.49621	6.92e-06	0.000632249	FDR<0.05	TraesCS3D02G077500	8.95383	-4.2961	1.12215	-2.9373	0.00331081	0.0343056	FDR<0.05									TraesCS2D02G171800	14.5181	5.9551	1.13869	4.35159	1.35e-05	0.00158805	FDR<0.05	TraesCS4B02G304100	20.1672	6.20036	1.1766	4.41982	9.88e-06	0.00123021	FDR<0.05
								TraesCS3A02G478700	357.952	3.59307	0.653846	3.96587	7.31e-05	0.00491693	FDR<0.05	TraesCS3D02G448600	169.68	-4.28987	0.515876	-6.37726	1.8e-10	1.26e-08	FDR<0.05									TraesCS6A02G403200	550.522	5.95792	0.790316	6.27333	3.53e-10	1.33e-07	FDR<0.05	TraesCS1B02G264500	14.2628	6.2012	1.40687	3.69701	0.000218153	0.0178261	FDR<0.05
								TraesCS6A02G323000	173.269	3.607	0.480259	5.42831	5.69e-08	9.37e-06	FDR<0.05	TraesCS2A02G148600	125.723	-4.28975	0.712381	-4.61797	3.88e-06	9.79e-05	FDR<0.05									TraesCS6D02G169100	140.255	5.97846	1.45975	3.41049	0.00064846	0.0432303	FDR<0.05	TraesCS4D02G332900	123.772	6.20263	0.720042	7.22546	4.99e-13	3.2e-10	FDR<0.05
								TraesCS4A02G429000	95.2223	3.61132	0.486949	5.36262	8.2e-08	1.29e-05	FDR<0.05	TraesCS4B02G078800	56.027	-4.28947	0.575775	-5.71312	1.11e-08	5.18e-07	FDR<0.05									TraesCS6D02G211100	15.1608	5.99016	1.22338	4.079	4.52e-05	0.00447497	FDR<0.05	TraesCS5A02G439800	145.33	6.22399	1.15662	4.51661	6.28e-06	0.000838752	FDR<0.05
								TraesCS5A02G212400	32.307	3.61472	0.676536	3.86487	0.000111149	0.00707913	FDR<0.05	TraesCS3B02G340700	224.425	-4.28866	0.681664	-4.82446	1.4e-06	4e-05	FDR<0.05									TraesCS6B02G295100	110.614	6.00576	1.40206	3.57028	0.000356597	0.026008	FDR<0.05	TraesCS2D02G194500	69.0151	6.23971	1.00198	5.22937	1.7e-07	3.57e-05	FDR<0.05
								TraesCS1A02G422900	7972.76	3.62859	0.554704	4.73873	2.15e-06	0.000228563	FDR<0.05	TraesCS7A02G428400	76.5223	-4.28794	0.665815	-4.93822	7.88e-07	2.4e-05	FDR<0.05									TraesCS7A02G118500	14.4786	6.01103	1.36283	3.67693	0.00023606	0.0183124	FDR<0.05	TraesCS1A02G425300	21.0269	6.24007	1.12051	4.67651	2.92e-06	0.000428126	FDR<0.05
								TraesCSU02G211400	40.0674	3.62864	0.655819	4.00818	6.12e-05	0.00422782	FDR<0.05	TraesCS4A02G485900	3235.53	-4.28317	0.315336	-10.4117	2.19e-25	4.68e-22	FDR<0.05									TraesCS5A02G287000	634.634	6.02145	0.936096	5.36425	8.13e-08	1.75e-05	FDR<0.05	TraesCS7A02G520000	39.2126	6.24011	1.2665	4.13748	3.51e-05	0.00372088	FDR<0.05
								TraesCS2B02G398100	35.0816	3.63052	0.780322	3.37107	0.000748757	0.0352402	FDR<0.05	TraesCS5A02G158600	19.2093	-4.28294	0.939596	-3.494	0.000475848	0.00650377	FDR<0.05									TraesCS5A02G434300	24.1172	6.02311	1.14125	4.40141	1.08e-05	0.00129689	FDR<0.05	TraesCS3B02G293200	1038.96	6.24601	1.0472	5.00956	5.46e-07	9.96e-05	FDR<0.05
								TraesCS5A02G216400	189.063	3.63701	0.449817	5.86239	4.56e-09	9.96e-07	FDR<0.05	TraesCS2B02G430200	111.422	-4.27959	1.09473	-2.99579	0.00273732	0.0291809	FDR<0.05									TraesCS2B02G574500	18.8972	6.02705	1.18537	4.24093	2.23e-05	0.00244309	FDR<0.05	TraesCS3B02G250300	4.76291	6.24932	1.32684	3.95627	7.61e-05	0.00715671	FDR<0.05
								TraesCS4D02G271100	236.561	3.6379	0.670389	3.93488	8.32e-05	0.00552466	FDR<0.05	TraesCS7A02G317000	28.9733	-4.27713	1.00731	-3.25336	0.00114047	0.0138974	FDR<0.05									TraesCS3B02G529400	39.6105	6.02869	1.35203	3.71936	0.000199727	0.0160785	FDR<0.05	TraesCS4D02G229900	76.2148	6.25562	0.869867	6.04187	1.52e-09	5.31e-07	FDR<0.05
								TraesCS6A02G058300	1289.04	3.64552	0.708376	3.73463	0.000187994	0.0109708	FDR<0.05	TraesCS2B02G482900	59.1421	-4.27494	0.716669	-4.56967	4.88e-06	0.00011917	FDR<0.05									TraesCS3A02G248700	54.8741	6.03036	1.35855	3.70274	0.000213282	0.0169753	FDR<0.05	TraesCS3A02G162800	12.5183	6.26138	1.36283	3.86064	0.000113092	0.0102079	FDR<0.05
								TraesCS3D02G148300	520.064	3.65423	0.532898	4.98074	6.33e-07	7.78e-05	FDR<0.05	TraesCS3D02G446000	9.35701	-4.27462	1.11977	-2.92437	0.00345151	0.03555	FDR<0.05									TraesCS2D02G348900	68.3508	6.03274	0.815226	6.17344	6.68e-10	2.35e-07	FDR<0.05	TraesCS2D02G543400	8.6783	6.26579	1.25683	4.18974	2.79e-05	0.00302333	FDR<0.05
								TraesCS1A02G094900	141.465	3.66095	0.606942	4.38419	1.16e-05	0.00100452	FDR<0.05	TraesCS1D02G319000	10.0299	-4.27427	1.16503	-2.81045	0.00494717	0.0479887	FDR<0.05									TraesCS1D02G087700	7.91858	6.0475	1.17982	4.27819	1.88e-05	0.00210518	FDR<0.05	TraesCS2D02G057000	1406.2	6.26605	0.833445	6.31842	2.64e-10	1.08e-07	FDR<0.05
								TraesCS5B02G336200	575.089	3.66133	0.454643	5.85367	4.81e-09	1.04e-06	FDR<0.05	TraesCS7A02G084800	2593.31	-4.27335	0.670847	-4.87942	1.06e-06	3.14e-05	FDR<0.05									TraesCS5D02G479300	1406.6	6.04908	1.21218	4.16529	3.11e-05	0.0032759	FDR<0.05	TraesCS5B02G336500	55.5573	6.26647	1.34849	3.90546	9.4e-05	0.00867186	FDR<0.05
								TraesCS5B02G380200	10.7136	3.66259	0.786587	3.38498	0.000711824	0.0339205	FDR<0.05	TraesCS1D02G233500	15.5087	-4.26439	0.960756	-3.39773	0.000679469	0.00884958	FDR<0.05									TraesCS6B02G125800	476.793	6.05265	1.26536	3.99305	6.52e-05	0.00613338	FDR<0.05	TraesCS3B02G389000	18.6613	6.27137	1.36926	3.8498	0.000118216	0.0106174	FDR<0.05
								TraesCS2A02G011000	74.7176	3.66269	0.472724	5.63265	1.77e-08	3.38e-06	FDR<0.05	TraesCS4A02G484600	175.378	-4.26321	1.03715	-3.14632	0.00165342	0.0190282	FDR<0.05									TraesCS7D02G080700	146.686	6.06703	0.697032	7.26944	3.61e-13	2.46e-10	FDR<0.05	TraesCS7D02G532100	52.8211	6.27455	0.929162	5.67667	1.37e-08	3.9e-06	FDR<0.05
								TraesCS6A02G267600	120.866	3.66561	0.65238	4.08597	4.39e-05	0.00319408	FDR<0.05	TraesCS5A02G422200	14.9671	-4.26098	0.935103	-3.4873	0.000487929	0.0066494	FDR<0.05									TraesCS5B02G352200	5.12715	6.07502	1.33191	3.81032	0.000138784	0.0116966	FDR<0.05	TraesCS2D02G430300	20.407	6.27986	1.40121	3.76806	0.000164521	0.0140123	FDR<0.05
								TraesCS7D02G087600	541.839	3.66683	0.80929	3.29527	0.000983275	0.0445702	FDR<0.05	TraesCS3D02G223900	207.314	-4.25892	0.574788	-5.66978	1.43e-08	6.55e-07	FDR<0.05									TraesCS2A02G490700	230.887	6.08267	0.897618	5.6624	1.49e-08	3.86e-06	FDR<0.05	TraesCS5D02G050200	49.7525	6.28316	1.09866	4.80873	1.52e-06	0.000238808	FDR<0.05
								TraesCS7D02G536900	874.625	3.66771	0.496625	5.37168	7.8e-08	1.23e-05	FDR<0.05	TraesCS1A02G210000	223.468	-4.25817	0.692911	-4.70215	2.57e-06	6.82e-05	FDR<0.05									TraesCS3D02G477000	7.15115	6.08699	1.24618	4.08207	4.46e-05	0.00442907	FDR<0.05	TraesCS5B02G391000	87.9467	6.28454	0.863807	6.11773	9.49e-10	3.48e-07	FDR<0.05
								TraesCS6A02G243300	566.463	3.6713	0.424541	6.2922	3.13e-10	8.93e-08	FDR<0.05	TraesCS1A02G272000	19.8031	-4.25775	1.04167	-3.12743	0.00176343	0.0200926	FDR<0.05									TraesCS7A02G469000	25.5744	6.09819	1.20204	4.24128	2.22e-05	0.00244309	FDR<0.05	TraesCS3D02G079900	11.8225	6.29052	1.55587	3.40036	0.000672973	0.0462528	FDR<0.05
								TraesCS1A02G298600	170.164	3.67316	0.389806	6.85767	7e-12	3.13e-09	FDR<0.05	TraesCS1D02G266300	129.184	-4.25737	0.662859	-4.91413	8.92e-07	2.68e-05	FDR<0.05									TraesCS3A02G488300	7.43761	6.11692	1.30382	3.92456	8.69e-05	0.00780336	FDR<0.05	TraesCS7D02G113800	512.982	6.2936	0.695871	7.60716	2.8e-14	2.18e-11	FDR<0.05
								TraesCS2D02G218700	642.664	3.67977	0.616662	4.3456	1.39e-05	0.00116381	FDR<0.05	TraesCS5D02G502800	6.38983	-4.25054	1.16069	-2.80053	0.00510195	0.0492592	FDR<0.05									TraesCS6D02G275100	11.8857	6.11784	1.43337	3.57048	0.000356324	0.026008	FDR<0.05	TraesCS1B02G109600	21.5436	6.29808	1.52169	3.48172	0.00049821	0.0357527	FDR<0.05
								TraesCS3D02G407000	869.184	3.68189	0.607401	4.41535	1.01e-05	0.00088386	FDR<0.05	TraesCS3D02G312700	462.735	-4.2467	0.535389	-6.06418	1.33e-09	7.63e-08	FDR<0.05									TraesCS6A02G043900	33.2653	6.12168	0.917626	5.58144	2.39e-08	5.82e-06	FDR<0.05	TraesCS2A02G032100	15.6588	6.3005	1.52922	3.46615	0.00052796	0.0374795	FDR<0.05
								TraesCS2D02G006500	654.143	3.71043	0.533813	5.07749	3.82e-07	5.06e-05	FDR<0.05	TraesCS3D02G421600	309.492	-4.24375	0.680704	-4.76528	1.89e-06	5.18e-05	FDR<0.05									TraesCS5D02G519600	4.21872	6.1225	1.47721	3.46768	0.00052498	0.0361273	FDR<0.05	TraesCS7A02G362500	35.0881	6.33248	1.1061	4.821	1.43e-06	0.000226549	FDR<0.05
								TraesCS3A02G490700	87.1026	3.71734	0.73156	3.71444	0.000203653	0.0118181	FDR<0.05	TraesCS7B02G061800	54.5179	-4.24242	0.58357	-5.55618	2.76e-08	1.18e-06	FDR<0.05									TraesCS3D02G500800	41.2263	6.12973	0.879029	5.83568	5.36e-09	1.51e-06	FDR<0.05	TraesCS7B02G290000	26.6328	6.33282	1.51423	3.52181	0.000428614	0.0314742	FDR<0.05
								TraesCS3D02G452300	11.5531	3.71841	0.692551	3.92521	8.67e-05	0.00570453	FDR<0.05	TraesCS6B02G046300	223.007	-4.23955	0.723303	-4.47883	7.51e-06	0.000174186	FDR<0.05									TraesCS4D02G309900	1334.95	6.14619	0.683664	7.52736	5.18e-14	4.06e-11	FDR<0.05	TraesCS3A02G452600	19.5407	6.34112	1.31857	4.05068	5.11e-05	0.00516236	FDR<0.05
								TraesCS4D02G069300	193.102	3.71958	0.69566	3.90936	9.25e-05	0.00602645	FDR<0.05	TraesCS4D02G086700	129.683	-4.23945	0.62643	-5.17128	2.32e-07	8.06e-06	FDR<0.05									TraesCS6A02G267800	65.5977	6.14689	1.29549	3.97295	7.1e-05	0.00658445	FDR<0.05	TraesCS3B02G356200	110.807	6.34297	1.21665	4.39153	1.13e-05	0.00138508	FDR<0.05
								TraesCS5D02G342400	42.9446	3.73077	0.776094	3.51861	0.000433817	0.0223635	FDR<0.05	TraesCS3A02G346900	121.311	-4.2377	0.845897	-3.82753	0.000129434	0.00212056	FDR<0.05									TraesCS7A02G215500	5.09958	6.15311	1.34619	3.82793	0.000129228	0.0110273	FDR<0.05	TraesCS1D02G020600	9.40331	6.34668	1.38993	3.84673	0.000119704	0.0107378	FDR<0.05
								TraesCS5A02G337500	319.784	3.73291	0.448037	6.09974	1.06e-09	2.65e-07	FDR<0.05	TraesCS4B02G017900	38.8017	-4.23202	0.865292	-3.73518	0.000187579	0.00291879	FDR<0.05									TraesCS1A02G383400	8.22206	6.15513	1.15967	4.44534	8.78e-06	0.00109224	FDR<0.05	TraesCS2A02G012500	166.328	6.35241	0.72935	7.33859	2.16e-13	1.49e-10	FDR<0.05
								TraesCS6D02G292200	174.545	3.73616	0.477676	5.72807	1.02e-08	2.05e-06	FDR<0.05	TraesCS7B02G059100	78.2924	-4.23104	0.875356	-3.69112	0.000223273	0.00339547	FDR<0.05									TraesCS4A02G025000	38.0461	6.15993	1.36635	3.77642	0.000159096	0.0131488	FDR<0.05	TraesCS1D02G080800	307.771	6.35586	0.831478	6.44137	1.18e-10	5.11e-08	FDR<0.05
								TraesCS5B02G399500	44.8975	3.73719	0.817563	3.34799	0.000814007	0.0379172	FDR<0.05	TraesCS4B02G194400	657.804	-4.23098	0.874545	-3.69446	0.000220352	0.00335951	FDR<0.05									TraesCS6A02G186200	18.9639	6.16171	1.21564	4.24609	2.18e-05	0.00240298	FDR<0.05	TraesCS7D02G497700	80.1986	6.36117	1.39986	3.82979	0.000128251	0.0114478	FDR<0.05
								TraesCS3B02G388000	443.972	3.73726	0.45213	6.05414	1.41e-09	3.46e-07	FDR<0.05	TraesCS4D02G122500	9.84286	-4.23021	1.11615	-2.89406	0.00380299	0.0384436	FDR<0.05									TraesCS3B02G392500	28.0277	6.16286	1.09271	4.72483	2.3e-06	0.000337385	FDR<0.05	TraesCS5B02G045100	389.423	6.36635	1.00592	5.33478	9.57e-08	2.17e-05	FDR<0.05
								TraesCS4B02G286600	531.023	3.7401	0.606925	4.51473	6.34e-06	0.000586115	FDR<0.05	TraesCS7A02G483000	4413.37	-4.22997	0.537992	-6.00374	1.93e-09	1.07e-07	FDR<0.05									TraesCS5B02G270800	5.09937	6.16454	1.25976	4.09962	4.14e-05	0.0041914	FDR<0.05	TraesCS7D02G339700	171.404	6.37981	0.748631	7.18619	6.66e-13	4.2e-10	FDR<0.05
								TraesCS7B02G229100	42.7843	3.74351	0.7722	3.55284	0.000381089	0.0201469	FDR<0.05	TraesCS3D02G467100	199.49	-4.22579	0.588579	-5.48064	4.24e-08	1.73e-06	FDR<0.05									TraesCS7D02G417200	4.43242	6.16722	1.36129	3.79582	0.000147155	0.012326	FDR<0.05	TraesCS7D02G456700	21.2269	6.39342	1.20724	4.46757	7.91e-06	0.00102394	FDR<0.05
								TraesCS1D02G039300	507.854	3.75425	0.66177	4.16195	3.16e-05	0.0023973	FDR<0.05	TraesCS2B02G202300	194.033	-4.22063	0.483633	-6.65923	2.75e-11	2.35e-09	FDR<0.05									TraesCS3A02G441400	99.3379	6.18194	0.82429	6.28654	3.25e-10	1.24e-07	FDR<0.05	TraesCS7A02G031700	38.9856	6.39673	1.04128	5.18278	2.19e-07	4.45e-05	FDR<0.05
								TraesCS7A02G508800	133.6	3.75525	0.714704	3.85509	0.000115685	0.00731663	FDR<0.05	TraesCS1D02G371500	87.1348	-4.21967	0.632549	-5.09	3.58e-07	1.2e-05	FDR<0.05									TraesCS2B02G106200	12.2751	6.18569	1.12123	4.62502	3.75e-06	0.000520769	FDR<0.05	TraesCS4B02G303900	34.0628	6.412	1.29299	4.18564	2.84e-05	0.00307165	FDR<0.05
								TraesCS1A02G121500	65.9892	3.75901	0.423083	6.52121	6.97e-11	2.47e-08	FDR<0.05	TraesCS7A02G367900	1043.42	-4.21604	0.43482	-7.39627	1.4e-13	2e-11	FDR<0.05									TraesCS3D02G320200	164.795	6.21263	1.01118	5.155	2.54e-07	4.73e-05	FDR<0.05	TraesCS6D02G085100	581.719	6.42035	1.25007	4.33602	1.45e-05	0.00172673	FDR<0.05
								TraesCS3D02G272200	112.406	3.76202	0.701971	3.93467	8.33e-05	0.00552466	FDR<0.05	TraesCS1B02G004900	44.4609	-4.21159	0.795745	-4.03595	5.44e-05	0.00100091	FDR<0.05									TraesCS4A02G353100	3.96389	6.2143	1.29184	4.03633	5.43e-05	0.00528737	FDR<0.05	TraesCS4D02G277700	14.4971	6.42441	1.53183	3.54112	0.000398433	0.0296493	FDR<0.05
								TraesCS2D02G182000	2011.04	3.76725	0.732874	3.77589	0.00015944	0.00957431	FDR<0.05	TraesCS2B02G522400	25.5987	-4.21159	0.784589	-4.09334	4.25e-05	0.000808056	FDR<0.05									TraesCS7A02G523800	79.526	6.21621	1.04059	5.01274	5.37e-07	9.25e-05	FDR<0.05	TraesCS3A02G033000	55.1163	6.4307	0.953404	5.69611	1.23e-08	3.54e-06	FDR<0.05
								TraesCS2D02G022300	24.118	3.77069	0.721541	3.83997	0.00012305	0.00767527	FDR<0.05	TraesCS6A02G345000	32.5828	-4.2114	0.843154	-3.8088	0.000139645	0.0022638	FDR<0.05									TraesCS5D02G050100	84.6229	6.2223	1.05861	4.93317	8.09e-07	0.000133732	FDR<0.05	TraesCS2D02G400000	72.2454	6.46779	1.07612	5.08101	3.75e-07	7.16e-05	FDR<0.05
								TraesCS2B02G308400	462.262	3.7718	0.502635	5.51454	3.5e-08	6.09e-06	FDR<0.05	TraesCS1D02G315200	197.151	-4.20582	0.677981	-4.72848	2.26e-06	6.05e-05	FDR<0.05									TraesCS3A02G049375	4.16798	6.23395	1.35151	3.87265	0.000107658	0.00939814	FDR<0.05	TraesCS5B02G270800	5.09937	6.46789	1.25919	4.34239	1.41e-05	0.00168017	FDR<0.05
								TraesCS7D02G088200	1010.34	3.77311	0.843213	3.28874	0.00100638	0.0453621	FDR<0.05	TraesCS2A02G153200	16.1395	-4.20494	0.909307	-3.5246	0.000424125	0.00590711	FDR<0.05									TraesCS2B02G181000	16.5298	6.23701	1.20996	4.32827	1.5e-05	0.00173891	FDR<0.05	TraesCS1D02G433100	107.332	6.48829	1.3332	4.11665	3.84e-05	0.00404402	FDR<0.05
								TraesCS4D02G031600	1287.81	3.77755	0.776536	3.57685	0.000347764	0.0186879	FDR<0.05	TraesCS6B02G361400	48.2295	-4.20359	0.905991	-3.53601	0.000406226	0.00569392	FDR<0.05									TraesCS4D02G302100	21.8504	6.24252	1.36038	3.85372	0.000116335	0.0100528	FDR<0.05	TraesCS6A02G186200	18.9639	6.48882	1.21484	4.51813	6.24e-06	0.000835845	FDR<0.05
								TraesCS6B02G284000	250.091	3.78118	0.445322	6.24533	4.23e-10	1.16e-07	FDR<0.05	TraesCS4B02G323400	4519.26	-4.2011	0.383929	-8.33774	7.57e-17	2.09e-14	FDR<0.05									TraesCSU02G172100	335.388	6.25682	0.632619	8.30962	9.6e-17	9.36e-14	FDR<0.05	TraesCS3A02G012500	205.732	6.51503	1.23413	4.46877	7.87e-06	0.00102186	FDR<0.05
								TraesCS2B02G224000	443.287	3.78332	0.736653	3.77833	0.000157885	0.00949265	FDR<0.05	TraesCS4D02G059500	151.237	-4.19923	0.832251	-3.84407	0.000121009	0.00200336	FDR<0.05									TraesCS2B02G623900	5.03353	6.27126	1.46933	3.58754	0.000333814	0.0246892	FDR<0.05	TraesCS7A02G307900	23.8684	6.5237	1.11262	4.96458	6.88e-07	0.000119668	FDR<0.05
								TraesCS4A02G226300	54.9555	3.78414	0.649944	4.28367	1.84e-05	0.00149046	FDR<0.05	TraesCS7A02G171500	4.98665	-4.19617	1.07646	-2.96916	0.00298619	0.0314436	FDR<0.05									TraesCS2A02G516800	32.6593	6.2798	1.3106	4.02855	5.61e-05	0.00541128	FDR<0.05	TraesCS6A02G381300	42.1152	6.52514	1.45789	3.78981	0.000150764	0.0130398	FDR<0.05
								TraesCS1D02G394500	73.7086	3.78497	0.619278	4.49712	6.89e-06	0.00063035	FDR<0.05	TraesCS2D02G333300	17.4374	-4.19239	1.02264	-3.12171	0.00179803	0.0204394	FDR<0.05									TraesCS5D02G560200	175.052	6.28138	0.971045	5.43886	5.36e-08	1.21e-05	FDR<0.05	TraesCS3D02G443000	9.30222	6.52598	1.21137	4.56176	5.07e-06	0.000693704	FDR<0.05
								TraesCS5D02G549200	166.594	3.79061	0.538432	5.18284	2.19e-07	3.08e-05	FDR<0.05	TraesCS5D02G302200	68.3229	-4.18464	0.633733	-5.02521	5.03e-07	1.62e-05	FDR<0.05									TraesCS6A02G080500	8.13513	6.29809	1.13126	4.68334	2.82e-06	0.000402232	FDR<0.05	TraesCS7A02G129500	21.3277	6.54291	1.29078	4.29424	1.75e-05	0.00204918	FDR<0.05
								TraesCS2D02G226300	38.1867	3.795	0.680739	4.10583	4.03e-05	0.00297041	FDR<0.05	TraesCS7D02G169700	70.3569	-4.17703	0.781632	-4.0646	4.81e-05	0.000900413	FDR<0.05									TraesCS2D02G010100	10.2771	6.30291	1.13098	4.68877	2.75e-06	0.00039336	FDR<0.05	TraesCS2D02G543600	12.309	6.54732	1.13219	4.89963	9.6e-07	0.000159983	FDR<0.05
								TraesCS2B02G459000	603.883	3.79715	0.522967	5.34863	8.86e-08	1.38e-05	FDR<0.05	TraesCS5B02G231500	11.5745	-4.16411	0.874947	-3.61634	0.000298793	0.00436536	FDR<0.05									TraesCSU02G021200	519.785	6.30571	1.08931	4.87071	1.11e-06	0.000176536	FDR<0.05	TraesCS5D02G050100	84.6229	6.54734	1.12936	4.91193	9.02e-07	0.000151814	FDR<0.05
								TraesCS5A02G280700	97.3407	3.80371	0.65388	4.28781	1.8e-05	0.00146783	FDR<0.05	TraesCS5A02G554600	93.0463	-4.16365	0.598053	-5.28992	1.22e-07	4.53e-06	FDR<0.05									TraesCS2D02G131600	20.8705	6.30709	1.01014	5.25379	1.49e-07	2.96e-05	FDR<0.05	TraesCS2D02G088100	53.533	6.55567	1.45887	3.8082	0.00013998	0.0123128	FDR<0.05
								TraesCS3D02G508900	187.249	3.80447	0.470631	5.95895	2.54e-09	5.88e-07	FDR<0.05	TraesCS1D02G292000	56.5086	-4.1636	0.704173	-4.49265	7.03e-06	0.000164474	FDR<0.05									TraesCS1D02G392500	335.113	6.31696	0.776319	6.84894	7.44e-12	4e-09	FDR<0.05	TraesCSU02G201300	8.75296	6.55606	1.08342	5.12828	2.92e-07	5.79e-05	FDR<0.05
								TraesCS6B02G414900	87.6021	3.80482	0.677311	4.14111	3.46e-05	0.00260136	FDR<0.05	TraesCS7A02G501600	19.3107	-4.16169	1.01608	-3.11164	0.0018605	0.0210308	FDR<0.05									TraesCS1B02G456500	20.153	6.32058	1.4515	3.66556	0.000246798	0.0190372	FDR<0.05	TraesCS7D02G034800	694.038	6.566	0.982158	5.66711	1.45e-08	4.1e-06	FDR<0.05
								TraesCS3D02G439200	88.6766	3.81694	0.681283	4.13476	3.55e-05	0.00266325	FDR<0.05	TraesCS2A02G353100	32.0921	-4.16131	0.845423	-3.73933	0.000184514	0.00287914	FDR<0.05									TraesCS1A02G354200	6.26583	6.33121	1.17439	4.53957	5.64e-06	0.000742886	FDR<0.05	TraesCS1A02G300300	7.24716	6.56884	1.4889	3.74023	0.000183854	0.01537	FDR<0.05
								TraesCS5B02G380300	73.2488	3.81737	0.651631	4.32357	1.54e-05	0.00127756	FDR<0.05	TraesCS4B02G136700	51.8386	-4.16129	0.978293	-3.23143	0.00123171	0.0148395	FDR<0.05									TraesCS6D02G074200	12.9754	6.33182	1.22587	4.34942	1.36e-05	0.00160104	FDR<0.05	TraesCS5A02G411800	21.8656	6.5721	1.54823	3.59901	0.000319431	0.0248416	FDR<0.05
								TraesCS2D02G377400	826.386	3.81786	0.500078	5.63484	1.75e-08	3.35e-06	FDR<0.05	TraesCS7A02G054000	816.108	-4.16041	0.499253	-6.33029	2.45e-10	1.67e-08	FDR<0.05									TraesCS4A02G385300	101.942	6.33961	0.861621	6.19717	5.75e-10	2.05e-07	FDR<0.05	TraesCS5A02G018300	1642.26	6.57893	1.59929	3.48838	0.00048595	0.0350116	FDR<0.05
								TraesCS3B02G144900	297.871	3.81921	0.656283	4.29572	1.74e-05	0.00141969	FDR<0.05	TraesCS6D02G220100	13.1787	-4.15764	1.10059	-2.86904	0.00411718	0.0410811	FDR<0.05									TraesCS5B02G279700	159.557	6.34845	0.903955	5.91672	3.28e-09	9.88e-07	FDR<0.05	TraesCS7B02G145200	208.211	6.58061	1.37022	4.0728	4.65e-05	0.00476654	FDR<0.05
								TraesCS7A02G473400	3001.71	3.82268	0.620464	4.5493	5.38e-06	0.000507965	FDR<0.05	TraesCS3D02G307800	14.5098	-4.15588	0.952343	-3.3138	0.000920366	0.0115113	FDR<0.05									TraesCS7B02G162400	12.0003	6.35275	1.45084	3.68941	0.000224778	0.0176986	FDR<0.05	TraesCS1D02G087700	7.91858	6.60339	1.17696	4.7609	1.93e-06	0.000296579	FDR<0.05
								TraesCS2A02G212900	517.846	3.83167	0.539696	5.24679	1.55e-07	2.27e-05	FDR<0.05	TraesCS5A02G536800	14.9198	-4.154	1.08171	-2.91576	0.00354827	0.0363599	FDR<0.05									TraesCS2D02G460100	8834.25	6.35355	1.04036	5.14588	2.66e-07	4.95e-05	FDR<0.05	TraesCS3A02G452400	1765.49	6.61162	1.06004	5.2938	1.2e-07	2.6e-05	FDR<0.05
								TraesCS6A02G331900	231.27	3.83286	0.528076	5.36449	8.12e-08	1.28e-05	FDR<0.05	TraesCS1B02G470900	15.6347	-4.15347	1.06925	-2.94923	0.0031857	0.0331896	FDR<0.05									TraesCS7B02G369900	15.9506	6.35426	1.30997	4.0873	4.36e-05	0.0043684	FDR<0.05	TraesCS4A02G392500	344.627	6.63271	0.871232	6.46523	1.01e-10	4.47e-08	FDR<0.05
								TraesCS5A02G010900	39.7776	3.84048	0.729376	3.8944	9.84e-05	0.00637617	FDR<0.05	TraesCS3A02G042100	1857.38	-4.14937	0.484974	-6.49391	8.36e-11	6.37e-09	FDR<0.05									TraesCS7B02G015100	1315.09	6.35627	0.785229	6.82128	9.02e-12	4.7e-09	FDR<0.05	TraesCS3D02G500800	41.2263	6.65004	0.973262	5.80527	6.43e-09	2.04e-06	FDR<0.05
								TraesCS5D02G219300	322.471	3.84381	0.664883	4.27716	1.89e-05	0.00153124	FDR<0.05	TraesCS7D02G248500	102.863	-4.14644	0.518962	-6.06296	1.34e-09	7.68e-08	FDR<0.05									TraesCS4D02G265100	321.54	6.36879	0.881421	6.09106	1.12e-09	3.78e-07	FDR<0.05	TraesCS2A02G490700	230.887	6.65417	0.915328	6.1772	6.52e-10	2.48e-07	FDR<0.05
								TraesCSU02G047400	118.6	3.84437	0.704045	4.04004	5.34e-05	0.00376796	FDR<0.05	TraesCS1B02G167400	61.1484	-4.14531	0.705949	-4.45543	8.37e-06	0.000192097	FDR<0.05									TraesCS5B02G286300	304.522	6.36978	1.16658	4.603	4.16e-06	0.000570876	FDR<0.05	TraesCS2A02G126000	16.1473	6.6551	1.49463	3.78362	0.000154565	0.0132718	FDR<0.05
								TraesCS4B02G377300	665.282	3.86661	0.695949	4.119	3.81e-05	0.0028172	FDR<0.05	TraesCS1A02G385600	535.881	-4.14196	0.542125	-5.79564	6.81e-09	3.36e-07	FDR<0.05									TraesCS4B02G376900	12.6724	6.39919	1.21225	4.45385	8.43e-06	0.00105649	FDR<0.05	TraesCS2B02G181000	16.5298	6.66711	1.2084	4.68975	2.74e-06	0.000404617	FDR<0.05
								TraesCS6B02G347800	113.762	3.8682	0.600161	4.77904	1.76e-06	0.000192261	FDR<0.05	TraesCS3D02G288100	326.244	-4.14166	0.385625	-8.14692	3.73e-16	9.02e-14	FDR<0.05									TraesCS1D02G017000	196.68	6.41369	1.46784	3.68821	0.000225838	0.0177616	FDR<0.05	TraesCS5B02G523200	18.5761	6.66768	1.23606	4.58528	4.53e-06	0.00062592	FDR<0.05
								TraesCS4A02G330000	198.452	3.87088	0.563612	5.09372	3.51e-07	4.72e-05	FDR<0.05	TraesCS5B02G107200	31.696	-4.14104	0.891125	-3.5248	0.000423804	0.00590377	FDR<0.05									TraesCSU02G152000	71.4139	6.41453	1.16466	4.64901	3.34e-06	0.000468489	FDR<0.05	TraesCS6A02G382300	137.208	6.67109	1.19928	4.72873	2.26e-06	0.000341149	FDR<0.05
								TraesCS3A02G490400	63.1541	3.88169	0.522136	5.51904	3.41e-08	5.95e-06	FDR<0.05	TraesCS5A02G402800	17.2739	-4.14053	1.04836	-2.99567	0.00273842	0.0291841	FDR<0.05									TraesCS7D02G457400	10.4905	6.41788	1.60001	3.38615	0.000708801	0.0463477	FDR<0.05	TraesCSU02G208100	40.3732	6.67547	1.09045	5.20472	1.94e-07	4.02e-05	FDR<0.05
								TraesCS3A02G435200	128.817	3.88442	0.644771	4.47356	7.69e-06	0.000695226	FDR<0.05	TraesCS5A02G454700	16.1137	-4.13974	0.802334	-3.91326	9.11e-05	0.00156654	FDR<0.05									TraesCS5D02G050200	49.7525	6.4198	1.01899	5.31881	1.04e-07	2.15e-05	FDR<0.05	TraesCSU02G256400	126.565	6.67552	0.928268	6.11409	9.71e-10	3.54e-07	FDR<0.05
								TraesCS3A02G414600	339.503	3.88509	0.737687	3.91099	9.19e-05	0.00600202	FDR<0.05	TraesCS1D02G393600	1018.27	-4.13681	0.505417	-6.20638	5.42e-10	3.43e-08	FDR<0.05									TraesCS3D02G000700	18.3135	6.43147	1.22503	4.43376	9.26e-06	0.00114139	FDR<0.05	TraesCS6D02G110600	26.611	6.67633	1.39894	4.05758	4.96e-05	0.00502634	FDR<0.05
								TraesCS4B02G378400	520.261	3.88638	0.578139	4.99254	5.96e-07	7.35e-05	FDR<0.05	TraesCS2D02G091400	77.6965	-4.13605	0.516944	-6.06651	1.31e-09	7.54e-08	FDR<0.05									TraesCS2D02G509700	205.652	6.4603	1.41956	3.84647	0.000119831	0.0103158	FDR<0.05	TraesCS3A02G109000	11.6549	6.67945	1.11907	5.07515	3.87e-07	7.31e-05	FDR<0.05
								TraesCS6D02G115200	30.6752	3.88772	0.718472	4.01925	5.84e-05	0.00405334	FDR<0.05	TraesCS6A02G032700	55.5376	-4.1359	0.907779	-3.45447	0.000551371	0.00738968	FDR<0.05									TraesCS3B02G522100	216.947	6.46554	0.78714	6.94354	3.82e-12	2.19e-09	FDR<0.05	TraesCS2B02G560400	23.2994	6.68322	1.40767	4.03734	5.41e-05	0.00538236	FDR<0.05
								TraesCS5D02G156800	32.6814	3.889	0.475919	6.07037	1.28e-09	3.16e-07	FDR<0.05	TraesCS6A02G180600	42.6855	-4.13307	0.93464	-3.35216	0.000801828	0.0102318	FDR<0.05									TraesCS5B02G206300	6.18067	6.46558	1.2278	4.45152	8.53e-06	0.0010641	FDR<0.05	TraesCS5A02G543800	23.017	6.69309	1.41454	4.02469	5.71e-05	0.00560308	FDR<0.05
								TraesCS6B02G006200	203.038	3.89323	0.594566	4.86612	1.14e-06	0.000129904	FDR<0.05	TraesCS1B02G225800	309.55	-4.13291	0.606859	-5.16251	2.44e-07	8.42e-06	FDR<0.05									TraesCS1B02G410300	17.3595	6.46588	1.15219	4.74389	2.1e-06	0.000310456	FDR<0.05	TraesCS2B02G380400	10.4959	6.69837	1.43554	3.9695	7.2e-05	0.00679723	FDR<0.05
								TraesCS5A02G337900	33.1563	3.90168	0.586585	4.94674	7.55e-07	8.98e-05	FDR<0.05	TraesCS7D02G489000	24.7613	-4.12826	1.09979	-2.84441	0.00444933	0.0438401	FDR<0.05									TraesCS4B02G378300	715.287	6.47094	0.700819	7.8065	5.88e-15	4.9e-12	FDR<0.05	TraesCS4B02G228700	64.737	6.71165	1.01773	5.61212	2e-08	5.37e-06	FDR<0.05
								TraesCS7B02G208200	59.6508	3.90352	0.62283	4.66182	3.13e-06	0.000319062	FDR<0.05	TraesCS6A02G368500	37.02	-4.12226	0.815016	-3.83092	0.000127666	0.00209492	FDR<0.05									TraesCS3D02G451900	221.62	6.48064	1.55509	3.52432	0.000424563	0.0300656	FDR<0.05	TraesCS3B02G022200	6.80626	6.71928	1.521	3.76021	0.000169769	0.0143246	FDR<0.05
								TraesCS1D02G432800	12.4108	3.90796	0.85434	3.40375	0.000664687	0.0321391	FDR<0.05	TraesCS7A02G507100	59.8185	-4.12032	0.590409	-5.28501	1.26e-07	4.65e-06	FDR<0.05									TraesCS1D02G259700	35.5864	6.48265	1.05026	5.22026	1.79e-07	3.46e-05	FDR<0.05	TraesCS7A02G118300	605.759	6.72112	0.779209	7.34221	2.1e-13	1.46e-10	FDR<0.05
								TraesCS2A02G429700	97.3319	3.90899	0.84886	3.42693	0.000610439	0.0299828	FDR<0.05	TraesCS2A02G129500	94.7206	-4.11911	0.610609	-5.10819	3.25e-07	1.09e-05	FDR<0.05									TraesCS5A02G320900	10.2179	6.48643	1.27962	4.28755	1.81e-05	0.00203174	FDR<0.05	TraesCS3D02G320200	164.795	6.72129	1.03607	5.52211	3.35e-08	8.52e-06	FDR<0.05
								TraesCS5A02G003500	361.233	3.91043	0.789429	3.68676	0.000227128	0.0129828	FDR<0.05	TraesCS5B02G177500	376.222	-4.11351	0.619598	-5.02505	5.03e-07	1.62e-05	FDR<0.05									TraesCS3D02G016600	11.763	6.493	1.33999	4.09928	4.14e-05	0.0041914	FDR<0.05	TraesCS2B02G574500	18.8972	6.72998	1.18933	4.81783	1.45e-06	0.000229171	FDR<0.05
								TraesCS1B02G007100	84.7138	3.92054	0.464669	6.28521	3.27e-10	9.31e-08	FDR<0.05	TraesCS3D02G357800	31.2086	-4.11248	0.752254	-4.13754	3.51e-05	0.000680854	FDR<0.05									TraesCS3D02G010900	756.347	6.50302	0.940181	5.85315	4.82e-09	1.38e-06	FDR<0.05	TraesCS6D02G403200	19.4986	6.73229	1.27599	4.49241	7.04e-06	0.000929717	FDR<0.05
								TraesCS1A02G350400	250.709	3.92449	0.490778	5.95888	2.54e-09	5.88e-07	FDR<0.05	TraesCS6B02G422900	38.3226	-4.10725	0.633667	-4.90359	9.41e-07	2.81e-05	FDR<0.05									TraesCS3D02G227600	8.21644	6.51585	1.18989	4.63558	3.56e-06	0.000495886	FDR<0.05	TraesCS7B02G310500	12.8193	6.7364	1.69639	3.38153	0.000720837	0.0487827	FDR<0.05
								TraesCS3B02G129900	142.957	3.93012	0.547925	5.34767	8.91e-08	1.39e-05	FDR<0.05	TraesCS6D02G088500	77.0488	-4.10665	0.580758	-5.34931	8.83e-08	3.38e-06	FDR<0.05									TraesCS7D02G457600	12.2867	6.53339	1.21485	4.55478	5.24e-06	0.000697836	FDR<0.05	TraesCS6B02G125800	476.793	6.74334	1.29088	4.44916	8.62e-06	0.00109429	FDR<0.05
								TraesCS4A02G250500	2187.43	3.93182	0.765656	3.82916	0.000128582	0.00796547	FDR<0.05	TraesCS4A02G281300	164.715	-4.10538	0.435402	-7.13221	9.88e-13	1.17e-10	FDR<0.05									TraesCS5A02G543800	23.017	6.53472	1.41407	3.91403	9.08e-05	0.00807885	FDR<0.05	TraesCS6B02G004800	16.8433	6.74534	1.17893	4.87335	1.1e-06	0.00017871	FDR<0.05
								TraesCS4A02G403800	75.9354	3.93981	0.399148	7.3652	1.77e-13	1.07e-10	FDR<0.05	TraesCS1B02G272000	24.2306	-4.09816	0.841297	-3.6826	0.000230863	0.00349299	FDR<0.05									TraesCS1D02G080800	307.771	6.54338	0.840377	6.5963	4.22e-11	1.96e-08	FDR<0.05	TraesCS6D02G211100	15.1608	6.75577	1.2237	4.70359	2.56e-06	0.000381234	FDR<0.05
								TraesCS7D02G488900	98.8535	3.94138	0.72401	4.06262	4.85e-05	0.00348228	FDR<0.05	TraesCS1A02G435200	20.4198	-4.08883	1.07596	-2.87076	0.00409483	0.0408863	FDR<0.05									TraesCS1D02G020600	9.40331	6.55393	1.38684	4.00472	6.21e-05	0.00589518	FDR<0.05	TraesCS2B02G519000	86.5383	6.75879	0.997485	5.77331	7.77e-09	2.43e-06	FDR<0.05
								TraesCS2B02G423700	143.206	3.94288	0.664565	4.42827	9.5e-06	0.000840656	FDR<0.05	TraesCS3A02G114900	103.615	-4.08772	0.508416	-6.07321	1.25e-09	7.26e-08	FDR<0.05									TraesCS5D02G051300	5.06303	6.5595	1.25421	4.43267	9.31e-06	0.00114277	FDR<0.05	TraesCS7B02G455800	27.6306	6.76423	1.13959	5.05815	4.23e-07	7.91e-05	FDR<0.05
								TraesCS1A02G079500	67.1242	3.94937	0.81444	3.62134	0.000293076	0.0161644	FDR<0.05	TraesCS4B02G315800	117.686	-4.08648	0.621861	-4.96329	6.93e-07	2.15e-05	FDR<0.05									TraesCSU02G128400	247.485	6.55983	0.799512	6.95403	3.55e-12	2.05e-09	FDR<0.05	TraesCS3B02G392500	28.0277	6.77827	1.09122	5.29526	1.19e-07	2.59e-05	FDR<0.05
								TraesCS7B02G052600	25.8334	3.95477	0.902417	3.27428	0.00105931	0.0473358	FDR<0.05	TraesCS7A02G492900	19.5824	-4.08537	0.952688	-3.23859	0.0012012	0.0145275	FDR<0.05									TraesCS4B02G064300	332.036	6.56224	1.49357	3.72413	0.000195988	0.0158216	FDR<0.05	TraesCS7A02G469000	25.5744	6.78517	1.20587	4.79752	1.61e-06	0.000251474	FDR<0.05
								TraesCS6B02G327900	894.908	3.95543	0.576095	5.13011	2.9e-07	3.99e-05	FDR<0.05	TraesCS4D02G362500	148.577	-4.08475	0.705321	-4.37354	1.22e-05	0.000266477	FDR<0.05									TraesCS4A02G404300	21.9788	6.56386	1.41379	3.93542	8.31e-05	0.00748967	FDR<0.05	TraesCS4B02G378300	715.287	6.82298	0.698014	8.34221	7.29e-17	8.52e-14	FDR<0.05
								TraesCS6D02G050900	54.4156	3.9572	0.661277	4.47195	7.75e-06	0.000698732	FDR<0.05	TraesCS3B02G462900	443.525	-4.08457	0.532628	-5.79123	6.99e-09	3.44e-07	FDR<0.05									TraesCS4A02G487000	32.4539	6.56715	0.938556	5.93161	3e-09	9.14e-07	FDR<0.05	TraesCS5D02G330900	10.7542	6.83831	1.21404	4.809	1.52e-06	0.000238808	FDR<0.05
								TraesCS3B02G288300	133.886	3.97466	0.580531	5.12404	2.99e-07	4.1e-05	FDR<0.05	TraesCS7B02G018000	88.1223	-4.08455	0.464006	-6.64765	2.98e-11	2.52e-09	FDR<0.05									TraesCS3B02G371300	7.52262	6.57317	1.4722	3.78561	0.00015333	0.0127719	FDR<0.05	TraesCS7B02G276100	70.4032	6.84625	1.56762	3.72939	0.000191946	0.0159544	FDR<0.05
								TraesCS1D02G039400	154.837	3.97492	0.573667	5.18579	2.15e-07	3.03e-05	FDR<0.05	TraesCS1A02G177500	117.048	-4.08412	0.786731	-3.92017	8.85e-05	0.00152883	FDR<0.05									TraesCS7A02G368800	1462.65	6.57821	0.858945	6.49425	8.34e-11	3.7e-08	FDR<0.05	TraesCS2A02G020700	11.3824	6.85132	1.15212	5.07876	3.8e-07	7.23e-05	FDR<0.05
								TraesCS1D02G433200	52.6557	3.98145	0.713108	4.18093	2.9e-05	0.00223143	FDR<0.05	TraesCS4D02G361700	759.198	-4.08262	0.590222	-5.22281	1.76e-07	6.29e-06	FDR<0.05									TraesCS1A02G355300	51.2946	6.58237	1.33251	4.18936	2.8e-05	0.00300264	FDR<0.05	TraesCS3D02G353800	16.3306	6.85519	1.19564	4.8971	9.73e-07	0.000161319	FDR<0.05
								TraesCS7B02G418600	79.7396	3.98486	0.742979	4.01742	5.88e-05	0.004081	FDR<0.05	TraesCS1B02G223800	735.099	-4.08116	0.649733	-4.74219	2.11e-06	5.71e-05	FDR<0.05									TraesCS7A02G362500	35.0881	6.59275	1.10648	5.05453	4.31e-07	7.59e-05	FDR<0.05	TraesCS3B02G366500	135.863	6.87314	1.04656	5.61187	2e-08	5.37e-06	FDR<0.05
								TraesCS1D02G356300	16.7101	3.98651	0.757054	3.94491	7.98e-05	0.00531316	FDR<0.05	TraesCS2D02G312900	35.7082	-4.07491	0.799169	-3.84763	0.000119264	0.00197944	FDR<0.05									TraesCS7A02G032600	30.1218	6.6129	1.1062	5.07405	3.89e-07	6.94e-05	FDR<0.05	TraesCS6A02G071000	183.727	6.87768	1.51285	3.88516	0.000102261	0.00933487	FDR<0.05
								TraesCS7B02G103900	54.3278	3.98852	0.79536	3.75745	0.000171656	0.0101814	FDR<0.05	TraesCSU02G117800	31.0947	-4.07485	0.817685	-3.76043	0.000169619	0.00267318	FDR<0.05									TraesCS3B02G389000	18.6613	6.61741	1.37199	4.09436	4.23e-05	0.00425621	FDR<0.05	TraesCSU02G175800	19.9041	6.88449	1.17584	5.00452	5.6e-07	0.000101118	FDR<0.05
								TraesCS4B02G337600	291.449	3.99723	0.555194	5.39853	6.72e-08	1.08e-05	FDR<0.05	TraesCS3D02G354200	321.703	-4.06692	0.589067	-5.2064	1.93e-07	6.81e-06	FDR<0.05									TraesCS7D02G053900	6.63736	6.63246	1.27668	4.41181	1.03e-05	0.00124519	FDR<0.05	TraesCS7A02G509000	102.323	6.88774	1.06077	5.55045	2.85e-08	7.32e-06	FDR<0.05
								TraesCSU02G128300	963.826	3.99745	0.68098	4.40167	1.07e-05	0.000935785	FDR<0.05	TraesCS3B02G120700	658.446	-4.06282	0.478806	-6.3968	1.59e-10	1.13e-08	FDR<0.05									TraesCS2A02G541900	151.388	6.63435	0.866112	6.50533	7.75e-11	3.52e-08	FDR<0.05	TraesCS7B02G370900	24.541	6.90099	1.27539	4.62682	3.71e-06	0.000525658	FDR<0.05
								TraesCS5D02G342000	547.648	3.99956	0.613993	4.88533	1.03e-06	0.000119742	FDR<0.05	TraesCS1D02G215500	2753.86	-4.06078	0.371242	-8.2447	1.66e-16	4.29e-14	FDR<0.05									TraesCS3D02G137000	11.7031	6.64272	1.65366	3.41225	0.000644279	0.0430355	FDR<0.05	TraesCS7B02G105100	71.9766	6.90799	1.20063	4.92074	8.62e-07	0.000146691	FDR<0.05
								TraesCS2A02G266800	63.0864	4.00086	0.588749	5.09701	3.45e-07	4.65e-05	FDR<0.05	TraesCS5D02G400400	15.6904	-4.05715	0.950608	-3.21599	0.00129995	0.015535	FDR<0.05									TraesCS3D02G353800	16.3306	6.64679	1.19547	4.72349	2.32e-06	0.000338888	FDR<0.05	TraesCS5B02G443700	20.572	6.91775	1.66986	3.54385	0.000394329	0.0294043	FDR<0.05
								TraesCS3B02G569200	17.7737	4.00362	0.837066	3.58828	0.000332873	0.0180018	FDR<0.05	TraesCS5D02G227400	175.171	-4.05596	0.662206	-4.61482	3.93e-06	9.92e-05	FDR<0.05									TraesCS2D02G275600	65.526	6.65502	1.13198	4.99569	5.86e-07	9.98e-05	FDR<0.05	TraesCS2A02G485600	12.2198	6.91907	1.27716	4.63456	3.58e-06	0.000510348	FDR<0.05
								TraesCS3D02G302700	466.063	4.00619	0.476881	6.30386	2.9e-10	8.45e-08	FDR<0.05	TraesCS4B02G224800	139.904	-4.05484	0.525095	-5.81768	5.97e-09	3e-07	FDR<0.05									TraesCS2A02G020800	6.8172	6.65853	1.30637	4.33148	1.48e-05	0.00171813	FDR<0.05	TraesCS3D02G011100	332.665	6.92468	0.961431	6.16235	7.17e-10	2.71e-07	FDR<0.05
								TraesCS1A02G289800	22.6148	4.00854	0.822276	3.65879	0.000253405	0.0143491	FDR<0.05	TraesCS6A02G169200	1773.51	-4.05357	0.470837	-6.48542	8.85e-11	6.71e-09	FDR<0.05									TraesCS1B02G481500	118.33	6.66442	1.30083	4.35446	1.33e-05	0.00157003	FDR<0.05	TraesCS3A02G441000	50.2926	6.92948	0.856583	6.92225	4.45e-12	2.4e-09	FDR<0.05
								TraesCS3D02G049000	17.8864	4.01276	0.799168	3.76988	0.000163328	0.00975124	FDR<0.05	TraesCS7B02G353200	2281.4	-4.05239	0.39047	-7.81721	5.4e-15	1.03e-12	FDR<0.05									TraesCS4A02G296400	13.0446	6.67206	1.16547	4.86676	1.13e-06	0.000178853	FDR<0.05	TraesCS1D02G249500	34.5212	6.93128	1.05329	5.63117	1.79e-08	4.95e-06	FDR<0.05
								TraesCS7B02G419400	133.289	4.01535	0.499135	6.04115	1.53e-09	3.68e-07	FDR<0.05	TraesCS1B02G422600	34.4066	-4.04986	1.04871	-2.90821	0.00363501	0.0370661	FDR<0.05									TraesCS5D02G173900	200.367	6.68776	1.2837	4.43076	9.39e-06	0.00115088	FDR<0.05	TraesCS3A02G480400	317.178	6.93381	1.19843	4.95133	7.37e-07	0.000127501	FDR<0.05
								TraesCS3B02G160300	57.0567	4.01824	0.558279	5.40633	6.43e-08	1.05e-05	FDR<0.05	TraesCS4D02G344800	19.0614	-4.0445	0.999014	-3.04751	0.00230749	0.0252525	FDR<0.05									TraesCS3B02G356200	110.807	6.70753	1.28936	4.42662	9.57e-06	0.00116686	FDR<0.05	TraesCS2D02G509205	33.2207	6.94326	1.19101	4.99011	6.03e-07	0.000106937	FDR<0.05
								TraesCS3B02G258400	50.304	4.01986	0.606927	4.97565	6.5e-07	7.96e-05	FDR<0.05	TraesCS6B02G343600	444.725	-4.0431	0.498401	-6.10573	1.02e-09	6.04e-08	FDR<0.05									TraesCS2A02G126000	16.1473	6.71396	1.49301	3.82714	0.00012964	0.0110349	FDR<0.05	TraesCS1B02G456500	20.153	6.95473	1.45236	4.10005	4.13e-05	0.00430153	FDR<0.05
								TraesCS2D02G481700	356.664	4.02777	0.778455	3.88946	0.000100469	0.00648155	FDR<0.05	TraesCS5B02G560300	76.1818	-4.03882	0.523867	-5.80075	6.6e-09	3.28e-07	FDR<0.05									TraesCS3A02G012500	205.732	6.71455	1.30419	4.38167	1.18e-05	0.00140069	FDR<0.05	TraesCS2B02G025600	30.1234	6.95565	1.15357	5.16278	2.43e-07	4.91e-05	FDR<0.05
								TraesCS5B02G544800	226.794	4.02792	0.551081	5.49452	3.92e-08	6.68e-06	FDR<0.05	TraesCS5B02G145000	17.3477	-4.03327	0.845194	-3.58885	0.000332142	0.00477842	FDR<0.05									TraesCS1A02G021400	11.1869	6.72363	1.56195	3.66442	0.000247897	0.0191004	FDR<0.05	TraesCS5A02G183300	2248.03	6.98183	1.10478	5.41449	6.15e-08	1.48e-05	FDR<0.05
								TraesCS3A02G012900	6.4566	4.03083	0.91633	3.30758	0.000941054	0.0428709	FDR<0.05	TraesCS2A02G148200	211.554	-4.03009	0.5427	-5.58336	2.36e-08	1.03e-06	FDR<0.05									TraesCSU02G151939	331.253	6.72485	0.905707	6.32086	2.6e-10	1.03e-07	FDR<0.05	TraesCS3A02G248700	54.8741	6.98506	1.35359	4.42162	9.8e-06	0.00122209	FDR<0.05
								TraesCS1B02G308200	145.244	4.03154	0.438951	6.90633	4.97e-12	2.31e-09	FDR<0.05	TraesCS1D02G215100	799.023	-4.02439	0.416162	-7.26733	3.67e-13	4.7e-11	FDR<0.05									TraesCS7D02G113600	105.688	6.73122	1.103	5.19603	2.04e-07	3.9e-05	FDR<0.05	TraesCS2B02G518900	59.0597	7.00457	1.03623	5.79462	6.85e-09	2.16e-06	FDR<0.05
								TraesCSU02G152800	269.978	4.0419	0.748112	4.0661	4.78e-05	0.00343809	FDR<0.05	TraesCS5D02G203300	89.8504	-4.02373	0.55436	-5.45445	4.91e-08	1.98e-06	FDR<0.05									TraesCS7A02G021600	21.832	6.74568	1.19907	4.79177	1.65e-06	0.000251353	FDR<0.05	TraesCS5D02G478600	15.2752	7.0149	1.59874	3.76226	0.000168382	0.0142574	FDR<0.05
								TraesCS2A02G156300	63.2485	4.0457	0.5161	5.90139	3.6e-09	8e-07	FDR<0.05	TraesCS7A02G103600	26.4773	-4.02069	1.03098	-2.92993	0.00339039	0.035015	FDR<0.05									TraesCS4D02G015000	26.5371	6.75646	1.21292	4.74594	2.08e-06	0.000308669	FDR<0.05	TraesCS7A02G387000	149.177	7.04057	1.30017	4.64599	3.38e-06	0.000488663	FDR<0.05
								TraesCSU02G145700	1480.04	4.04619	0.810899	3.75655	0.000172269	0.0102094	FDR<0.05	TraesCS5A02G558200	53.3716	-4.02026	0.642444	-4.70121	2.59e-06	6.85e-05	FDR<0.05									TraesCS5A02G411800	21.8656	6.76044	1.54595	3.72615	0.000194424	0.0157258	FDR<0.05	TraesCS6A02G224100	19.9775	7.05338	1.43661	4.21367	2.51e-05	0.0027622	FDR<0.05
								TraesCS7A02G391100	476.594	4.05127	0.631601	4.83101	1.36e-06	0.000151945	FDR<0.05	TraesCS2D02G153100	461.976	-4.01684	0.48758	-6.18737	6.12e-10	3.82e-08	FDR<0.05									TraesCS5D02G556900	22.9966	6.76158	1.34239	4.29204	1.77e-05	0.00200096	FDR<0.05	TraesCS4B02G302000	28.2509	7.05623	1.53342	3.9495	7.83e-05	0.00733366	FDR<0.05
								TraesCS5A02G337400	565.949	4.05742	0.459662	6.65145	2.9e-11	1.11e-08	FDR<0.05	TraesCS2D02G299700	83.3542	-4.0165	0.937109	-3.21894	0.00128665	0.0154041	FDR<0.05									TraesCS2B02G481500	6445.62	6.76313	1.30349	4.4213	9.81e-06	0.00119384	FDR<0.05	TraesCS4A02G404200	46.189	7.06599	1.30591	4.64504	3.4e-06	0.000489939	FDR<0.05
								TraesCS7D02G460500	2260.88	4.05929	0.600675	5.09308	3.52e-07	4.73e-05	FDR<0.05	TraesCS2A02G416100	9.49294	-4.01193	1.07708	-2.79638	0.00516792	0.0497702	FDR<0.05									TraesCS5B02G366400	7.61808	6.77369	1.36487	4.23021	2.33e-05	0.002546	FDR<0.05	TraesCS7D02G176300	200.597	7.06761	1.25173	4.84738	1.25e-06	0.000201494	FDR<0.05
								TraesCS3D02G260300	5977.59	4.06476	0.617004	4.96716	6.79e-07	8.29e-05	FDR<0.05	TraesCS2B02G627200	55.9694	-4.00754	0.62366	-4.8224	1.42e-06	4.03e-05	FDR<0.05									TraesCS4B02G303700	163.428	6.77885	1.20975	4.77691	1.78e-06	0.000268256	FDR<0.05	TraesCS1B02G481300	531.97	7.07751	0.941543	6.45484	1.08e-10	4.73e-08	FDR<0.05
								TraesCS5B02G015500	529.385	4.06573	0.858104	3.57267	0.000353354	0.0189151	FDR<0.05	TraesCS1A02G396700	812.945	-4.00056	0.418924	-7.16254	7.92e-13	9.63e-11	FDR<0.05									TraesCS2D02G509205	33.2207	6.78462	1.10016	5.25799	1.46e-07	2.91e-05	FDR<0.05	TraesCS7B02G243100	234.9	7.10324	0.721314	8.46128	2.64e-17	3.3e-14	FDR<0.05
								TraesCS3D02G483000	170.869	4.07028	0.850362	3.61056	0.000305542	0.0167643	FDR<0.05	TraesCS3D02G321700	21.0991	-3.99905	0.938626	-3.19515	0.00139757	0.0165085	FDR<0.05									TraesCS4B02G378100	400.996	6.79074	0.730598	7.92602	2.26e-15	1.98e-12	FDR<0.05	TraesCS7D02G080700	146.686	7.13114	0.779063	7.86989	3.55e-15	3.1e-12	FDR<0.05
								TraesCS6D02G375700	21.2745	4.07539	0.769556	3.99632	6.43e-05	0.00440618	FDR<0.05	TraesCS1A02G212600	810.734	-3.99573	0.408974	-7.32499	2.39e-13	3.21e-11	FDR<0.05									TraesCS7B02G356500	15.3189	6.80798	1.2223	4.75167	2.02e-06	0.00030136	FDR<0.05	TraesCS1B02G410300	17.3595	7.13765	1.15538	5.31225	1.08e-07	2.41e-05	FDR<0.05
								TraesCS4A02G392400	543.542	4.07571	0.899608	3.41894	0.000628655	0.0307663	FDR<0.05	TraesCS4A02G236200	86.9181	-3.99463	0.516785	-5.79472	6.84e-09	3.37e-07	FDR<0.05									TraesCS5A02G544500	77.255	6.81392	1.11769	5.20173	1.97e-07	3.8e-05	FDR<0.05	TraesCS7B02G238300	192.709	7.15055	1.18387	5.19528	2.04e-07	4.21e-05	FDR<0.05
								TraesCS7B02G072600	387.589	4.07769	0.616334	4.99354	5.93e-07	7.33e-05	FDR<0.05	TraesCS7B02G407800	10.3003	-3.9945	1.0384	-2.88376	0.00392953	0.0395134	FDR<0.05									TraesCS6D02G110600	26.611	6.82308	1.3968	4.16888	3.06e-05	0.00323471	FDR<0.05	TraesCS5D02G479300	1406.6	7.16219	1.20813	5.10059	3.39e-07	6.63e-05	FDR<0.05
								TraesCS1B02G466200	279.83	4.08121	0.610454	5.0474	4.48e-07	5.81e-05	FDR<0.05	TraesCS1A02G300900	33.786	-3.98619	0.841957	-3.54672	0.000390057	0.00550561	FDR<0.05									TraesCS1B02G368400	134.637	6.82601	1.57053	3.70959	0.000207598	0.0165753	FDR<0.05	TraesCS5B02G449500	4826.9	7.1636	0.55295	11.1468	7.43e-29	4.89e-25	FDR<0.05
								TraesCS4B02G304200	453.792	4.08481	0.560847	5.50028	3.79e-08	6.53e-06	FDR<0.05	TraesCS6D02G353500	46.4585	-3.98349	0.599657	-4.97534	6.51e-07	2.03e-05	FDR<0.05									TraesCS3A02G162800	12.5183	6.82763	1.35744	4.29311	1.76e-05	0.00199625	FDR<0.05	TraesCS6D02G239300	17.2427	7.17343	1.17451	5.25616	1.47e-07	3.13e-05	FDR<0.05
								TraesCS5D02G016800	227.152	4.08616	0.400053	7.71437	1.22e-14	9.79e-12	FDR<0.05	TraesCS2D02G520700	15.566	-3.98061	1.00063	-2.97873	0.00289441	0.0306125	FDR<0.05									TraesCS2A02G459800	6378.96	6.83846	1.26649	4.60995	4.03e-06	0.000555458	FDR<0.05	TraesCS2A02G432400	13.2928	7.17777	1.76683	3.49654	0.000471341	0.0341287	FDR<0.05
								TraesCS2D02G545400	75.013	4.08849	0.723151	4.27088	1.95e-05	0.00156979	FDR<0.05	TraesCS5A02G537300	919.479	-3.97944	0.607351	-4.90564	9.31e-07	2.78e-05	FDR<0.05									TraesCS1B02G066500	58.9705	6.84605	1.70884	3.42107	0.000623758	0.0417718	FDR<0.05	TraesCS7D02G085600	42.7634	7.1889	1.7323	3.57265	0.000353394	0.0269202	FDR<0.05
								TraesCS4A02G076900	459.715	4.10783	0.829477	3.74673	0.000179154	0.0105142	FDR<0.05	TraesCS4A02G120600	82.3689	-3.97053	0.684105	-4.34221	1.41e-05	0.000301936	FDR<0.05									TraesCS5D02G012200	19.8833	6.85186	1.05048	5.57065	2.54e-08	6.06e-06	FDR<0.05	TraesCS2D02G538400	7.92567	7.19061	1.58524	3.90517	9.42e-05	0.00867186	FDR<0.05
								TraesCS1B02G122800	593.684	4.10895	0.676254	4.59731	4.28e-06	0.00041919	FDR<0.05	TraesCS4D02G208900	106.153	-3.96996	0.626009	-4.74428	2.09e-06	5.65e-05	FDR<0.05									TraesCS4A02G404200	46.189	6.86388	1.3033	4.49925	6.82e-06	0.000866929	FDR<0.05	TraesCS3D02G395800	21.3617	7.20127	1.24258	4.99063	6.02e-07	0.000106911	FDR<0.05
								TraesCS7D02G386600	1610.23	4.11223	0.48536	6.41221	1.43e-10	4.56e-08	FDR<0.05	TraesCS2B02G276100	27.7969	-3.96961	0.762963	-3.89221	9.93e-05	0.00168997	FDR<0.05									TraesCS3A02G428100	58.6259	6.87756	1.31674	4.46372	8.05e-06	0.00101641	FDR<0.05	TraesCS6A02G417900	21.5219	7.2019	1.28371	4.83124	1.36e-06	0.000216139	FDR<0.05
								TraesCS2D02G055000	87.8781	4.11246	0.733747	4.24188	2.22e-05	0.00176161	FDR<0.05	TraesCS2D02G035700	21.1655	-3.96321	0.780042	-3.79879	0.000145406	0.0023467	FDR<0.05									TraesCS3A02G401500	60.0287	6.88782	1.64866	3.57128	0.000355247	0.025965	FDR<0.05	TraesCS2A02G028000	12.6669	7.20893	1.21925	5.09241	3.54e-07	6.87e-05	FDR<0.05
								TraesCS2A02G057200	73.35	4.12424	0.906722	3.44564	0.000569702	0.0283404	FDR<0.05	TraesCS3B02G261800	277.784	-3.96253	0.584366	-5.06966	3.99e-07	1.31e-05	FDR<0.05									TraesCS3A02G452400	1765.49	6.88813	1.05148	5.59986	2.15e-08	5.29e-06	FDR<0.05	TraesCS7B02G093800	11.5079	7.22138	1.75927	3.53635	0.000405701	0.0300667	FDR<0.05
								TraesCS7B02G273500	24.8681	4.12925	0.845527	3.70095	0.000214797	0.0123854	FDR<0.05	TraesCS5A02G516200	3584.85	-3.95936	0.468233	-6.32027	2.61e-10	1.76e-08	FDR<0.05									TraesCS1D02G232700	56.3136	6.9121	1.1013	5.36828	7.95e-08	1.72e-05	FDR<0.05	TraesCS5D02G316600	7.46282	7.22178	1.73059	3.59517	0.000324177	0.0251029	FDR<0.05
								TraesCS5A02G337800	98.1292	4.14196	0.677024	4.64083	3.47e-06	0.000347392	FDR<0.05	TraesCS1D02G345300	21.2868	-3.95264	0.802081	-3.68123	0.000232112	0.00350902	FDR<0.05									TraesCS2D02G050700	9.77643	6.91457	1.2825	4.61174	3.99e-06	0.000551807	FDR<0.05	TraesCS4A02G391700	12.6538	7.23093	1.40575	4.43247	9.32e-06	0.00116963	FDR<0.05
								TraesCS5D02G483900	33.2194	4.14912	0.886644	3.55173	0.000382713	0.0201885	FDR<0.05	TraesCS6A02G222100	1968.94	-3.9495	0.619774	-4.75899	1.95e-06	5.31e-05	FDR<0.05									TraesCS4A02G457000	18.2592	6.93046	1.11068	5.33948	9.32e-08	1.96e-05	FDR<0.05	TraesCS4D02G030800	53.8791	7.26759	1.18976	5.26797	1.38e-07	2.95e-05	FDR<0.05
								TraesCS7A02G558500	695.025	4.15153	0.921614	3.41958	0.000627179	0.0307148	FDR<0.05	TraesCS2B02G395800	136.783	-3.94721	0.620313	-4.75116	2.02e-06	5.49e-05	FDR<0.05									TraesCS5D02G310500	97.7642	6.93342	1.2947	4.58284	4.59e-06	0.000613997	FDR<0.05	TraesCS7D02G383700	56.5546	7.26777	1.47321	4.25449	2.1e-05	0.00236913	FDR<0.05
								TraesCS3D02G397900	34.0036	4.15554	0.828503	3.80872	0.000139688	0.00851521	FDR<0.05	TraesCS1B02G476400	77.507	-3.94531	0.5205	-5.65862	1.53e-08	6.94e-07	FDR<0.05									TraesCS3B02G022200	6.80626	6.94249	1.51876	3.91273	9.13e-05	0.00811173	FDR<0.05	TraesCS1A02G431400	52.8343	7.28052	1.18501	5.29996	1.16e-07	2.54e-05	FDR<0.05
								TraesCS7D02G457300	47.1272	4.16355	0.864802	3.65812	0.00025407	0.0143755	FDR<0.05	TraesCS6A02G226800	2240.71	-3.93516	0.416293	-7.05072	1.78e-12	1.97e-10	FDR<0.05									TraesCS5B02G415400	51.1637	6.97556	1.63622	3.65206	0.000260149	0.0199768	FDR<0.05	TraesCS4A02G425200	93.6236	7.30596	1.23662	5.09935	3.41e-07	6.66e-05	FDR<0.05
								TraesCS6A02G097400	941.797	4.16576	0.630121	5.02404	5.06e-07	6.44e-05	FDR<0.05	TraesCS1B02G096100	44.8299	-3.93496	0.932908	-3.14604	0.00165499	0.0190372	FDR<0.05									TraesCS5B02G526200	7.39573	6.9781	1.30192	4.59176	4.4e-06	0.000592962	FDR<0.05	TraesCSU02G212400	482.796	7.30772	0.814359	7.74563	9.51e-15	8.02e-12	FDR<0.05
								TraesCS1D02G098000	391.085	4.17331	0.731201	4.33986	1.43e-05	0.00119327	FDR<0.05	TraesCS3A02G460900	21.0348	-3.93478	0.971465	-3.02099	0.00251951	0.0271869	FDR<0.05									TraesCS2D02G021500	550.66	6.99162	0.610124	9.82033	9.2e-23	2.33e-19	FDR<0.05	TraesCS7A02G227700	50.181	7.30862	1.78693	3.53043	0.000414882	0.0306531	FDR<0.05
								TraesCS3D02G473200	257.003	4.17433	0.644069	4.92855	8.28e-07	9.76e-05	FDR<0.05	TraesCS6B02G046200	90.1611	-3.93331	0.672734	-4.36028	1.3e-05	0.000281183	FDR<0.05									TraesCS3D02G350200	14.1579	6.99839	1.41726	4.23237	2.31e-05	0.00252575	FDR<0.05	TraesCS7D02G360600	19.5846	7.31456	1.09648	5.75895	8.46e-09	2.59e-06	FDR<0.05
								TraesCS6A02G298400	757.293	4.17513	0.595272	5.33392	9.61e-08	1.49e-05	FDR<0.05	TraesCS4B02G341800	22.4728	-3.93226	0.75549	-3.88128	0.000103909	0.00175679	FDR<0.05									TraesCS3A02G517100	1088.29	6.99857	0.936917	6.40246	1.53e-10	6.4e-08	FDR<0.05	TraesCS3A02G012400	360.042	7.32506	0.982371	6.43856	1.21e-10	5.17e-08	FDR<0.05
								TraesCS4D02G063900	32.1242	4.17983	0.614194	5.17725	2.25e-07	3.16e-05	FDR<0.05	TraesCS7D02G545400	48.5031	-3.9321	0.740314	-3.96061	7.48e-05	0.00132125	FDR<0.05									TraesCS4D02G234200	258.339	7.00225	1.05629	5.68239	1.33e-08	3.49e-06	FDR<0.05	TraesCS5D02G012100	59.3229	7.32768	1.07203	5.90254	3.58e-09	1.19e-06	FDR<0.05
								TraesCS2D02G543300	157.291	4.18127	0.755027	4.21346	2.51e-05	0.00197275	FDR<0.05	TraesCS3D02G173200	13.8622	-3.92972	0.805828	-3.63566	0.000277265	0.00409791	FDR<0.05									TraesCS7B02G440900	158.253	7.01968	1.37349	4.38277	1.17e-05	0.00139605	FDR<0.05	TraesCS7B02G208100	82.3405	7.32837	1.03186	6.133	8.62e-10	3.21e-07	FDR<0.05
								TraesCS6D02G261000	120.818	4.19503	0.69807	4.57694	4.72e-06	0.000457191	FDR<0.05	TraesCS2D02G349800	58.4928	-3.92491	0.659099	-4.43773	9.09e-06	0.000205465	FDR<0.05									TraesCS3B02G366500	135.863	7.01971	1.13012	5.3266	1e-07	2.08e-05	FDR<0.05	TraesCS3D02G451500	36.2423	7.3327	1.48311	4.26989	1.96e-05	0.00224286	FDR<0.05
								TraesCS6B02G447100	151.369	4.20727	0.649336	4.93931	7.84e-07	9.27e-05	FDR<0.05	TraesCS3A02G021900	84.6694	-3.9249	0.782474	-3.73801	0.000185481	0.00289048	FDR<0.05									TraesCS2D02G538400	7.92567	7.02031	1.58499	3.79834	0.000145671	0.0122166	FDR<0.05	TraesCS3A02G517200	13.4679	7.34576	1.4221	4.46223	8.11e-06	0.00104607	FDR<0.05
								TraesCS4A02G202000	22.1843	4.20909	0.760472	4.21986	2.44e-05	0.00192587	FDR<0.05	TraesCS1A02G320200	404.013	-3.92396	0.549493	-5.32119	1.03e-07	3.9e-06	FDR<0.05									TraesCS3A02G446600	47.8724	7.02705	1.02649	5.87151	4.32e-09	1.25e-06	FDR<0.05	TraesCS5D02G547400	18.7832	7.34659	1.24524	5.09668	3.46e-07	6.73e-05	FDR<0.05
								TraesCS1D02G288700	88.2012	4.21412	0.754874	4.25783	2.06e-05	0.00165501	FDR<0.05	TraesCS2B02G186900	266.293	-3.92296	0.60211	-4.85453	1.21e-06	3.5e-05	FDR<0.05									TraesCS2D02G574000	30.0685	7.02909	1.23781	4.87076	1.11e-06	0.000176536	FDR<0.05	TraesCS5B02G280900	210.232	7.35013	0.999201	6.3552	2.08e-10	8.67e-08	FDR<0.05
								TraesCS6B02G398100	25.5651	4.21933	0.922047	3.49151	0.000480301	0.0243783	FDR<0.05	TraesCS3D02G003600	1089.22	-3.91511	0.295115	-9.87788	5.19e-23	5.15e-20	FDR<0.05									TraesCS2A02G201700	66.7798	7.03388	1.586	3.80445	0.000142119	0.0119629	FDR<0.05	TraesCS7B02G015100	1315.09	7.35132	0.78571	8.08354	6.29e-16	6.24e-13	FDR<0.05
								TraesCS1A02G421100	90.2593	4.21937	0.605517	5.31673	1.06e-07	1.62e-05	FDR<0.05	TraesCS1B02G312100	145.167	-3.9117	0.487537	-5.97227	2.34e-09	1.28e-07	FDR<0.05									TraesCS4A02G488900	7.18168	7.04077	1.2746	4.73936	2.14e-06	0.000316797	FDR<0.05	TraesCS7A02G387100	99.0374	7.36914	1.39814	4.55543	5.23e-06	0.000710895	FDR<0.05
								TraesCS7D02G058600	598.608	4.22157	0.808233	3.98595	6.72e-05	0.00459139	FDR<0.05	TraesCS4D02G306600	57.5368	-3.90974	0.607648	-4.78854	1.68e-06	4.67e-05	FDR<0.05									TraesCS3B02G522000	643.366	7.04461	0.692379	8.73021	2.54e-18	3.34e-15	FDR<0.05	TraesCSU02G038200	45.5595	7.38388	1.81407	3.51909	0.000433024	0.0317254	FDR<0.05
								TraesCS3D02G008700	2351.83	4.22205	0.681608	4.72714	2.28e-06	0.000239702	FDR<0.05	TraesCS6D02G221300	20.0703	-3.90834	0.918364	-3.16687	0.00154088	0.0179219	FDR<0.05									TraesCS2A02G350800	392.866	7.04614	0.681184	8.87593	6.94e-19	9.86e-16	FDR<0.05	TraesCS7B02G075000	53.8741	7.40317	1.56706	4.08611	4.39e-05	0.0045226	FDR<0.05
								TraesCS5D02G069100	30.0428	4.22236	0.780703	4.12752	3.67e-05	0.00272882	FDR<0.05	TraesCS6A02G360300	43.2978	-3.90645	0.589998	-4.92621	8.38e-07	2.54e-05	FDR<0.05									TraesCS5B02G449500	4826.9	7.05235	0.553515	10.9344	7.89e-28	4.9e-24	FDR<0.05	TraesCS7B02G191800	81.8109	7.40604	1.81081	3.53767	0.000403678	0.0299781	FDR<0.05
								TraesCS7D02G201400	12400.5	4.22362	0.872626	3.69416	0.000220617	0.0126606	FDR<0.05	TraesCS5D02G566200	82.3031	-3.90636	0.567807	-5.11857	3.08e-07	1.04e-05	FDR<0.05									TraesCS3B02G489800	1164.95	7.05267	1.15806	5.22657	1.73e-07	3.36e-05	FDR<0.05	TraesCS6B02G007900	6.24351	7.40854	1.80709	3.54632	0.000390646	0.0292198	FDR<0.05
								TraesCS2A02G145800	465.192	4.22996	0.67196	4.80677	1.53e-06	0.000169732	FDR<0.05	TraesCS5D02G094500	20.3473	-3.90596	0.851752	-3.41175	0.000645481	0.00844332	FDR<0.05									TraesCS7A02G086000	173.14	7.086	1.14357	5.32193	1.03e-07	2.12e-05	FDR<0.05	TraesCS2B02G294200	45.5356	7.41105	1.17924	5.43662	5.43e-08	1.33e-05	FDR<0.05
								TraesCS7A02G118100	61.2696	4.23222	0.751825	4.29916	1.71e-05	0.00140409	FDR<0.05	TraesCS6A02G223300	24.045	-3.90316	0.691569	-4.19793	2.69e-05	0.000538541	FDR<0.05									TraesCS7A02G175000	235.323	7.09508	1.74221	3.49848	0.000467922	0.0326617	FDR<0.05	TraesCS1B02G007400	11.4486	7.41497	1.48567	4.3179	1.58e-05	0.00186557	FDR<0.05
								TraesCS4D02G271000	253.271	4.23285	0.652709	4.95296	7.31e-07	8.8e-05	FDR<0.05	TraesCS7A02G069700	50.0836	-3.90298	0.706587	-4.10846	3.98e-05	0.00076291	FDR<0.05									TraesCS6A02G417900	21.5219	7.0993	1.28309	4.75359	2e-06	0.000299163	FDR<0.05	TraesCS1B02G045600	14.6414	7.42716	1.84941	3.47524	0.000510395	0.0364109	FDR<0.05
								TraesCS5A02G232400	169.443	4.23967	0.601917	5.38226	7.36e-08	1.17e-05	FDR<0.05	TraesCS2A02G378800	65.6906	-3.9026	0.737654	-3.9349	8.32e-05	0.00144907	FDR<0.05									TraesCS6D02G403200	19.4986	7.10227	1.27266	4.79491	1.63e-06	0.000247999	FDR<0.05	TraesCS1B02G374700	64.1374	7.43587	1.18814	5.41678	6.07e-08	1.47e-05	FDR<0.05
								TraesCS4D02G063500	49.6594	4.24017	0.698034	4.64185	3.45e-06	0.000346158	FDR<0.05	TraesCS6B02G423900	78.3276	-3.89863	0.741657	-3.90832	9.29e-05	0.0015944	FDR<0.05									TraesCS2D02G581900	90.3997	7.11484	1.54096	3.9682	7.24e-05	0.00669883	FDR<0.05	TraesCS6B02G295100	110.614	7.4435	1.44521	4.45852	8.25e-06	0.00105681	FDR<0.05
								TraesCS4B02G377700	33.7276	4.24517	0.732644	4.42939	9.45e-06	0.000837323	FDR<0.05	TraesCS5D02G516400	38.9968	-3.89778	1.0257	-2.82517	0.00472548	0.0461656	FDR<0.05									TraesCS3B02G434900	33.4322	7.127	1.78111	3.44	0.000581711	0.0394743	FDR<0.05	TraesCS5B02G437300	15.9731	7.44414	1.20728	5.33774	9.41e-08	2.14e-05	FDR<0.05
								TraesCS1B02G048100	343.671	4.24606	0.746206	4.35009	1.36e-05	0.00114291	FDR<0.05	TraesCS2D02G052200	39.0567	-3.896	0.634489	-4.5643	5.01e-06	0.000122027	FDR<0.05									TraesCS4B02G302200	145.508	7.14068	1.46791	4.18328	2.87e-05	0.0030614	FDR<0.05	TraesCS7B02G356700	20.4503	7.44696	1.16959	5.51216	3.54e-08	8.98e-06	FDR<0.05
								TraesCS7D02G523800	919.814	4.25076	0.641916	5.06415	4.1e-07	5.38e-05	FDR<0.05	TraesCS1D02G185300	159.907	-3.89223	0.440314	-6.56855	5.08e-11	4.05e-09	FDR<0.05									TraesCS6B02G385500	7.99802	7.15514	1.49022	4.13036	3.62e-05	0.00373504	FDR<0.05	TraesCS1D02G392500	335.113	7.45749	0.78103	8.26792	1.36e-16	1.5e-13	FDR<0.05
								TraesCS2A02G008900	22.0121	4.25826	0.664272	4.90501	9.34e-07	0.000109211	FDR<0.05	TraesCS7A02G424100	641.372	-3.89113	0.554888	-5.2103	1.89e-07	6.69e-06	FDR<0.05									TraesCS2A02G276500	61.8985	7.16092	1.13967	5.4059	6.45e-08	1.42e-05	FDR<0.05	TraesCS5D02G556900	22.9966	7.49355	1.34015	4.84541	1.26e-06	0.000203058	FDR<0.05
								TraesCS5D02G374300	44.0686	4.25837	0.74943	4.3478	1.38e-05	0.00115355	FDR<0.05	TraesCS1D02G271200	42.7747	-3.88984	0.682086	-4.23677	2.27e-05	0.000463241	FDR<0.05									TraesCS7A02G149000	171.995	7.17162	0.899102	6.86421	6.69e-12	3.62e-09	FDR<0.05	TraesCS1A02G358100	150.94	7.50142	1.05107	6.18555	6.19e-10	2.37e-07	FDR<0.05
								TraesCS3D02G353900	90.1862	4.26673	0.578943	5.64258	1.68e-08	3.21e-06	FDR<0.05	TraesCS1B02G448900	157.05	-3.88776	0.373225	-7.73732	1.02e-14	1.85e-12	FDR<0.05									TraesCS5A02G018300	1642.26	7.17241	1.62411	3.80049	0.00014441	0.0121407	FDR<0.05	TraesCS4A02G422200	8.18686	7.51917	1.34711	4.83937	1.3e-06	0.000208407	FDR<0.05
								TraesCS6A02G160400	201.074	4.26743	0.682358	4.78845	1.68e-06	0.000184022	FDR<0.05	TraesCS1B02G355200	109.666	-3.88766	0.543984	-5.30836	1.11e-07	4.15e-06	FDR<0.05									TraesCS4B02G377900	1623.5	7.17531	0.753577	8.19466	2.51e-16	2.38e-13	FDR<0.05	TraesCS1B02G442100	67.0851	7.52303	1.25643	5.19174	2.08e-07	4.27e-05	FDR<0.05
								TraesCS1D02G439200	67.2232	4.27006	0.575016	5.6869	1.29e-08	2.56e-06	FDR<0.05	TraesCS3B02G492400	13.7675	-3.88689	0.887549	-3.25266	0.00114331	0.0139297	FDR<0.05									TraesCS2A02G276600	65.7609	7.17828	1.17134	5.27454	1.33e-07	2.68e-05	FDR<0.05	TraesCS2B02G228800	36.3992	7.52919	1.37744	4.74008	2.14e-06	0.00032413	FDR<0.05
								TraesCS2A02G541100	4.78302	4.2714	0.854671	3.82767	0.000129363	0.00799338	FDR<0.05	TraesCS2B02G356200	20.399	-3.88403	0.785905	-3.66969	0.000242844	0.00364644	FDR<0.05									TraesCS7D02G497700	80.1986	7.19905	1.39836	4.43309	9.29e-06	0.00114258	FDR<0.05	TraesCS7B02G253600	6632.88	7.55648	0.840232	7.80319	6.04e-15	5.21e-12	FDR<0.05
								TraesCS7D02G384300	13.4947	4.28604	0.801359	4.10059	4.12e-05	0.00302628	FDR<0.05	TraesCS4B02G312200	51.7961	-3.8799	0.833727	-3.45425	0.000551823	0.00739419	FDR<0.05									TraesCS2B02G098100	84.3999	7.20115	1.75577	3.53186	0.000412641	0.0292821	FDR<0.05	TraesCS5A02G520900	15.7219	7.55915	1.71934	3.81492	0.000136224	0.0120116	FDR<0.05
								TraesCS1A02G342800	125.824	4.28617	0.867575	3.78776	0.00015201	0.00920444	FDR<0.05	TraesCS2D02G183400	685.356	-3.87986	0.391443	-7.35703	1.88e-13	2.59e-11	FDR<0.05									TraesCS1B02G007400	11.4486	7.20751	1.48557	4.17854	2.93e-05	0.00311005	FDR<0.05	TraesCS3B02G004600	19.045	7.56162	1.31067	5.00632	5.55e-07	0.000100607	FDR<0.05
								TraesCS7D02G080400	118.667	4.28878	0.663691	4.95529	7.22e-07	8.72e-05	FDR<0.05	TraesCS2A02G379900	2439.52	-3.87523	0.552493	-5.2041	1.95e-07	6.9e-06	FDR<0.05									TraesCS2A02G020700	11.3824	7.23665	1.15411	5.40387	6.52e-08	1.43e-05	FDR<0.05	TraesCS1B02G066500	58.9705	7.56369	1.70722	3.84467	0.000120716	0.0108152	FDR<0.05
								TraesCS5A02G057500	18.188	4.28912	0.559204	5.88179	4.06e-09	8.89e-07	FDR<0.05	TraesCS6D02G351500	96.2483	-3.86988	0.824089	-3.48248	0.000496787	0.00675429	FDR<0.05									TraesCS5A02G004600	546.401	7.23981	0.859054	7.26358	3.77e-13	2.55e-10	FDR<0.05	TraesCS1B02G064600	617.157	7.58826	1.61891	4.06956	4.71e-05	0.004822	FDR<0.05
								TraesCS5B02G415700	39.7013	4.2895	0.907767	3.62373	0.000290381	0.0160663	FDR<0.05	TraesCS1A02G015500	254.194	-3.86453	0.416866	-6.87159	6.35e-12	6.18e-10	FDR<0.05									TraesCS6D02G085100	581.719	7.24243	1.29149	4.83353	1.34e-06	0.000206703	FDR<0.05	TraesCSU02G246000	340.25	7.59431	0.993566	6.63701	3.2e-11	1.51e-08	FDR<0.05
								TraesCS2B02G201000	914.441	4.29074	0.894012	3.68086	0.000232447	0.0132555	FDR<0.05	TraesCS7D02G325800	47.4495	-3.86448	0.719213	-3.9828	6.81e-05	0.00121601	FDR<0.05									TraesCS7B02G371000	31.4571	7.24308	1.15082	5.42492	5.8e-08	1.3e-05	FDR<0.05	TraesCS5D02G478800	48.8129	7.59627	1.93323	3.41205	0.000644768	0.0445498	FDR<0.05
								TraesCS7D02G161200	3624.34	4.30453	0.858995	3.84697	0.000119586	0.00749865	FDR<0.05	TraesCS6B02G225400	18.0492	-3.8636	0.815202	-3.51276	0.000443486	0.00612848	FDR<0.05									TraesCS7D02G339700	171.404	7.25995	0.793609	7.88795	3.07e-15	2.65e-12	FDR<0.05	TraesCSU02G021200	519.785	7.60211	1.17294	5.62868	1.82e-08	4.97e-06	FDR<0.05
								TraesCS1D02G288800	92.3727	4.31176	0.741051	4.469	7.86e-06	0.00070757	FDR<0.05	TraesCS3B02G307900	743.627	-3.86038	0.419674	-6.81572	9.38e-12	8.73e-10	FDR<0.05									TraesCS5A02G183300	2248.03	7.2716	1.10456	5.67793	1.36e-08	3.55e-06	FDR<0.05	TraesCS3A02G517100	1088.29	7.60845	0.951484	6.94542	3.77e-12	2.06e-09	FDR<0.05
								TraesCS5B02G151600	6.16905	4.31371	1.00443	3.29909	0.000970001	0.0440236	FDR<0.05	TraesCS2A02G500700	44.0555	-3.85931	0.552204	-5.17799	2.24e-07	7.8e-06	FDR<0.05									TraesCS7D02G383700	56.5546	7.27706	1.4723	4.26343	2.01e-05	0.00223461	FDR<0.05	TraesCS7A02G344900	14.3448	7.64133	1.56131	4.25368	2.1e-05	0.00237405	FDR<0.05
								TraesCS7D02G087500	481.531	4.31524	0.938793	3.53138	0.00041339	0.0215248	FDR<0.05	TraesCS7A02G203000	74.1553	-3.85866	0.624004	-4.58116	4.62e-06	0.000114036	FDR<0.05									TraesCS2A02G027500	699.373	7.29124	0.950727	6.6173	3.66e-11	1.73e-08	FDR<0.05	TraesCS1B02G264600	76.737	7.64704	1.3933	4.77072	1.84e-06	0.00028309	FDR<0.05
								TraesCS5B02G391000	87.9467	4.33245	0.821411	4.05698	4.97e-05	0.00354279	FDR<0.05	TraesCS5D02G388700	3197.93	-3.85271	0.685298	-4.16273	3.14e-05	0.000616838	FDR<0.05									TraesCS2B02G294200	45.5356	7.29356	1.17872	5.33932	9.33e-08	1.96e-05	FDR<0.05	TraesCS5D02G547300	30.2012	7.64738	1.23494	5.38275	7.34e-08	1.72e-05	FDR<0.05
								TraesCS5A02G545300	128.769	4.33699	0.762111	4.37861	1.19e-05	0.00102205	FDR<0.05	TraesCS7A02G222200	247.869	-3.85244	0.473181	-6.02822	1.66e-09	9.32e-08	FDR<0.05									TraesCS2B02G228800	36.3992	7.29397	1.37744	4.56932	4.89e-06	0.000652399	FDR<0.05	TraesCS3B02G565500	22.1563	7.65277	1.12198	5.92951	3.04e-09	1.03e-06	FDR<0.05
								TraesCS5A02G337700	55.8084	4.33834	0.532033	6.27468	3.5e-10	9.77e-08	FDR<0.05	TraesCS1B02G144800	50.4688	-3.851	0.972765	-2.93082	0.00338067	0.0349246	FDR<0.05									TraesCS7D02G384200	25.9059	7.30914	1.12679	5.5992	2.15e-08	5.29e-06	FDR<0.05	TraesCS2A02G276600	65.7609	7.65662	1.17065	5.68624	1.3e-08	3.71e-06	FDR<0.05
								TraesCS3D02G476600	1470.31	4.33851	0.866658	3.85217	0.000117078	0.00737253	FDR<0.05	TraesCS7B02G492900	35.7975	-3.84941	0.598233	-4.76304	1.91e-06	5.23e-05	FDR<0.05									TraesCS7A02G085700	30.5331	7.31683	1.00252	6.30096	2.96e-10	1.15e-07	FDR<0.05	TraesCS6B02G095100	95.8374	7.65828	1.89998	3.5044	0.000457645	0.0333368	FDR<0.05
								TraesCS6B02G421400	287.663	4.33863	0.76492	4.36468	1.27e-05	0.00108047	FDR<0.05	TraesCS4B02G089200	105.991	-3.84626	0.707087	-4.02534	5.69e-05	0.00104105	FDR<0.05									TraesCS7B02G372000	24.5279	7.33022	1.37654	4.59865	4.25e-06	0.000579432	FDR<0.05	TraesCS1D02G066300	12.0493	7.67047	1.75579	3.79913	0.000145204	0.0126704	FDR<0.05
								TraesCS7A02G105100	34.406	4.34058	0.746423	4.47545	7.63e-06	0.000690917	FDR<0.05	TraesCS1A02G210900	540.059	-3.84506	0.585248	-4.8613	1.17e-06	3.39e-05	FDR<0.05									TraesCS7B02G276100	70.4032	7.33022	1.65793	3.81815	0.000134456	0.0114306	FDR<0.05	TraesCS7B02G374900	33.7137	7.68712	1.86142	3.59247	0.000327555	0.0253104	FDR<0.05
								TraesCS2D02G582800	22.1999	4.34483	0.84323	3.96668	7.29e-05	0.00490466	FDR<0.05	TraesCS2B02G205400	61.1227	-3.8393	0.931621	-3.0477	0.00230601	0.0252439	FDR<0.05									TraesCS5A02G475400	22.7484	7.34257	1.2854	4.93433	8.04e-07	0.000133259	FDR<0.05	TraesCS2A02G516500	82.1599	7.68806	1.54939	4.31657	1.58e-05	0.00187073	FDR<0.05
								TraesCS7D02G087700	367.38	4.34775	0.968269	3.45745	0.000545304	0.0272577	FDR<0.05	TraesCS4A02G015100	469.873	-3.83826	0.479978	-5.91333	3.35e-09	1.76e-07	FDR<0.05									TraesCSU02G146600	10.0811	7.35792	1.46791	4.33129	1.48e-05	0.00171813	FDR<0.05	TraesCS5A02G411700	36.6876	7.70571	1.33917	5.00735	5.52e-07	0.000100498	FDR<0.05
								TraesCS7A02G089600	531.035	4.35076	0.663595	5.04941	4.43e-07	5.76e-05	FDR<0.05	TraesCS2B02G066100	496.11	-3.83777	0.671822	-4.22399	2.4e-05	0.000486478	FDR<0.05									TraesCS2D02G349000	28.037	7.37161	1.2892	4.9423	7.72e-07	0.00012918	FDR<0.05	TraesCS4D02G300500	160.292	7.714	1.53743	4.36703	1.26e-05	0.00152567	FDR<0.05
								TraesCS7D02G178400	66.9145	4.35286	0.736708	4.55114	5.34e-06	0.000504855	FDR<0.05	TraesCS7B02G230600	268.382	-3.83766	0.637911	-4.44836	8.65e-06	0.000197035	FDR<0.05									TraesCS3A02G012600	286.425	7.37856	1.3534	4.713	2.44e-06	0.000353795	FDR<0.05	TraesCS4D02G303800	22.4371	7.72492	1.2664	5.31027	1.09e-07	2.43e-05	FDR<0.05
								TraesCS4A02G103700	815.793	4.3597	0.679528	4.94416	7.65e-07	9.07e-05	FDR<0.05	TraesCS6A02G252900	104.708	-3.83732	0.546235	-5.19432	2.05e-07	7.23e-06	FDR<0.05									TraesCS7A02G387200	67.22	7.39334	1.67673	3.81297	0.000137305	0.0116294	FDR<0.05	TraesCS5B02G286300	304.522	7.74098	1.1803	5.71124	1.12e-08	3.28e-06	FDR<0.05
								TraesCS5A02G385900	53.5434	4.36085	0.65274	5.14883	2.62e-07	3.66e-05	FDR<0.05	TraesCS1A02G435000	276.193	-3.83519	0.544305	-5.20882	1.9e-07	6.73e-06	FDR<0.05									TraesCS3D02G045600	533.838	7.3951	1.66615	3.83824	0.000123918	0.0106141	FDR<0.05	TraesCS5D02G488600	25.1161	7.75475	1.25896	5.36536	8.08e-08	1.87e-05	FDR<0.05
								TraesCS6D02G021100	563.86	4.36617	0.548799	6.1337	8.59e-10	2.21e-07	FDR<0.05	TraesCS1B02G356300	44.496	-3.83418	0.624328	-4.53956	5.64e-06	0.000135201	FDR<0.05									TraesCS1A02G092100	189.16	7.39598	1.63052	3.92267	8.76e-05	0.00783513	FDR<0.05	TraesCS2A02G541800	82.832	7.75499	1.20706	5.59622	2.19e-08	5.82e-06	FDR<0.05
								TraesCSU02G161300	325.812	4.36877	0.711127	4.73723	2.17e-06	0.000229918	FDR<0.05	TraesCS5D02G546900	33.9634	-3.83136	0.900457	-3.14436	0.00166448	0.0191251	FDR<0.05									TraesCS1D02G052500	169.254	7.40238	1.67032	3.83303	0.000126574	0.0108144	FDR<0.05	TraesCSU02G031600	434.251	7.75508	0.790594	8.54432	1.29e-17	1.74e-14	FDR<0.05
								TraesCS7D02G355900	13.2157	4.36946	0.835263	4.03401	5.48e-05	0.00385482	FDR<0.05	TraesCS7B02G219500	33.6706	-3.82999	0.717948	-3.94178	8.09e-05	0.00141326	FDR<0.05									TraesCS2A02G542100	38.0046	7.4238	1.11765	5.74757	9.05e-09	2.46e-06	FDR<0.05	TraesCS3B02G434400	145.441	7.76972	1.88881	3.58412	0.000338221	0.025941	FDR<0.05
								TraesCSU02G145300	545.303	4.37944	0.597764	5.65346	1.57e-08	3.04e-06	FDR<0.05	TraesCS4B02G031700	102.922	-3.82335	0.473006	-5.96896	2.39e-09	1.3e-07	FDR<0.05									TraesCS1B02G045400	15.0504	7.45166	1.32446	4.87116	1.11e-06	0.000176536	FDR<0.05	TraesCS4A02G025000	38.0461	7.77796	1.36306	4.9726	6.61e-07	0.000116213	FDR<0.05
								TraesCS5A02G151600	6.75832	4.38811	0.981894	3.45058	0.000559379	0.0279227	FDR<0.05	TraesCS6B02G121300	51.2514	-3.81828	0.612901	-4.59826	4.26e-06	0.000106039	FDR<0.05									TraesCS7D02G456700	21.2269	7.45922	1.19949	5.38495	7.25e-08	1.58e-05	FDR<0.05	TraesCS2D02G581900	90.3997	7.77939	1.6687	4.06267	4.85e-05	0.00494565	FDR<0.05
								TraesCS6D02G232400	237.853	4.39202	0.521856	6.49991	8.04e-11	2.77e-08	FDR<0.05	TraesCSU02G110200	33.9947	-3.81817	0.589577	-4.77999	1.75e-06	4.86e-05	FDR<0.05									TraesCS2A02G012500	166.328	7.46369	0.795653	8.12375	4.52e-16	4.17e-13	FDR<0.05	TraesCS2B02G294300	55.731	7.78084	1.11147	6.1008	1.06e-09	3.81e-07	FDR<0.05
								TraesCS1A02G424000	319.595	4.40197	0.613674	5.54361	2.96e-08	5.25e-06	FDR<0.05	TraesCS2B02G031200	56.7838	-3.81755	0.512244	-5.50041	3.79e-08	1.57e-06	FDR<0.05									TraesCS2A02G490500	359.376	7.46492	1.02169	6.32768	2.49e-10	9.88e-08	FDR<0.05	TraesCS7B02G440900	158.253	7.78182	1.38931	4.88144	1.05e-06	0.00017309	FDR<0.05
								TraesCS4A02G438600	61.4279	4.40268	0.770512	4.41614	1e-05	0.000881703	FDR<0.05	TraesCS2B02G539100	17.9212	-3.81655	0.85313	-3.30143	0.000961944	0.0119591	FDR<0.05									TraesCS7B02G414300	148.322	7.4651	1.09325	5.91365	3.35e-09	1e-06	FDR<0.05	TraesCS3D02G011000	213.277	7.78289	1.35543	5.00424	5.61e-07	0.000101118	FDR<0.05
								TraesCS1A02G218100	23.513	4.40567	0.715697	4.75854	1.95e-06	0.000210321	FDR<0.05	TraesCS5D02G464400	36.0946	-3.81397	0.705404	-3.98916	6.63e-05	0.00118841	FDR<0.05									TraesCS7B02G075000	53.8741	7.46763	1.56886	4.1225	3.75e-05	0.00383579	FDR<0.05	TraesCS2A02G090200	69.8425	7.78472	1.51141	4.48899	7.16e-06	0.000939656	FDR<0.05
								TraesCS3B02G389100	17.0132	4.41608	0.718867	4.75203	2.01e-06	0.00021688	FDR<0.05	TraesCS2D02G102200	202.382	-3.81194	0.631658	-4.45168	8.52e-06	0.000194634	FDR<0.05									TraesCS1A02G017300	516.659	7.47031	1.11809	5.78695	7.17e-09	1.97e-06	FDR<0.05	TraesCS1B02G361200	133.596	7.79155	0.897032	7.57114	3.7e-14	2.82e-11	FDR<0.05
								TraesCS3B02G156200	92.7705	4.41624	0.827445	4.12866	3.65e-05	0.00271806	FDR<0.05	TraesCS1D02G215200	144.505	-3.81006	0.52996	-5.30241	1.14e-07	4.27e-06	FDR<0.05									TraesCS3B02G293200	1038.96	7.47266	1.04618	6.18694	6.13e-10	2.18e-07	FDR<0.05	TraesCS3A02G359500	44.533	7.79562	1.19338	5.69444	1.24e-08	3.56e-06	FDR<0.05
								TraesCS1D02G039500	376.11	4.42246	0.566088	6.0458	1.49e-09	3.62e-07	FDR<0.05	TraesCS3D02G183400	26.4099	-3.80873	0.972006	-2.88962	0.00385711	0.0388877	FDR<0.05									TraesCS2B02G294300	55.731	7.48927	1.11346	5.82803	5.61e-09	1.58e-06	FDR<0.05	TraesCS2D02G275500	64.0277	7.80031	1.09872	6.18931	6.04e-10	2.34e-07	FDR<0.05
								TraesCS7B02G208100	82.3405	4.43527	0.692259	4.96241	6.96e-07	8.47e-05	FDR<0.05	TraesCS4D02G358700	410.694	-3.80573	0.406351	-6.90468	5.03e-12	5e-10	FDR<0.05									TraesCS4B02G348200	48.2006	7.49775	1.53236	4.24036	2.23e-05	0.0024453	FDR<0.05	TraesCS1A02G021400	11.1869	7.82139	1.55889	4.37581	1.21e-05	0.00147626	FDR<0.05
								TraesCS2B02G616500	516.588	4.43638	1.01371	3.3899	0.000699192	0.0334504	FDR<0.05	TraesCS5B02G235400	21.5571	-3.80345	0.794136	-3.53018	0.000415273	0.00579495	FDR<0.05									TraesCS2A02G562800	17.3637	7.51025	1.29792	5.01589	5.28e-07	9.12e-05	FDR<0.05	TraesCS6A02G215600	9.84151	7.84195	1.54729	4.42188	9.78e-06	0.00122209	FDR<0.05
								TraesCS1A02G414600	29.7715	4.44222	0.725722	4.74316	2.1e-06	0.000225261	FDR<0.05	TraesCS3D02G105500	1215.91	-3.80139	0.480434	-5.83096	5.51e-09	2.79e-07	FDR<0.05									TraesCS7D02G444500	55.4185	7.51799	1.16994	5.57124	2.53e-08	6.06e-06	FDR<0.05	TraesCS6A02G403200	550.522	7.86883	0.832698	8.24889	1.6e-16	1.7e-13	FDR<0.05
								TraesCS4B02G305600	220.142	4.44381	0.670093	5.1393	2.76e-07	3.81e-05	FDR<0.05	TraesCS4B02G315900	143.954	-3.80108	0.510145	-5.49075	4e-08	1.65e-06	FDR<0.05									TraesCS2A02G485600	12.2198	7.51905	1.2734	5.1194	3.07e-07	5.64e-05	FDR<0.05	TraesCS6B02G009000	17.3811	7.87772	1.1638	5.90971	3.43e-09	1.16e-06	FDR<0.05
								TraesCS6D02G211200	24.7751	4.44508	0.810242	4.25192	2.12e-05	0.00169559	FDR<0.05	TraesCS7B02G379100	27.0643	-3.79503	0.942906	-2.96427	0.00303406	0.0318847	FDR<0.05									TraesCS6A02G029300	104.739	7.53912	1.16943	5.59171	2.25e-08	5.5e-06	FDR<0.05	TraesCS1D02G232700	56.3136	7.88161	1.23208	5.58535	2.33e-08	6.1e-06	FDR<0.05
								TraesCS7B02G004600	154	4.44993	0.511783	6.741	1.57e-11	6.33e-09	FDR<0.05	TraesCS4B02G288800	145.99	-3.79027	0.554249	-5.03433	4.8e-07	1.55e-05	FDR<0.05									TraesCS5D02G547400	18.7832	7.57152	1.24346	5.28486	1.26e-07	2.56e-05	FDR<0.05	TraesCS3D02G320100	22.8305	7.8878	2.03077	3.39171	0.000694574	0.0474037	FDR<0.05
								TraesCS5D02G434900	23.0253	4.45409	0.789997	4.37228	1.23e-05	0.00104477	FDR<0.05	TraesCS7B02G320500	55.2817	-3.79005	0.629224	-4.4341	9.25e-06	0.000208372	FDR<0.05									TraesCS2D02G275500	64.0277	7.57978	1.09866	5.9889	2.11e-09	6.71e-07	FDR<0.05	TraesCS2D02G349400	34.9882	7.89848	1.20075	5.74515	9.18e-09	2.75e-06	FDR<0.05
								TraesCS3A02G412500	918.518	4.45812	0.655919	5.27218	1.35e-07	2.01e-05	FDR<0.05	TraesCS7A02G386300	14.085	-3.78784	0.975745	-2.85714	0.00427473	0.0423732	FDR<0.05									TraesCS6B02G095100	95.8374	7.58689	1.91525	3.43918	0.000583483	0.0395551	FDR<0.05	TraesCS2A02G542100	38.0046	7.92173	1.11861	6.18781	6.1e-10	2.35e-07	FDR<0.05
								TraesCS2A02G381000	664.366	4.46021	0.598432	5.78212	7.38e-09	1.54e-06	FDR<0.05	TraesCS3A02G254500	243.811	-3.78706	0.595868	-4.67732	2.91e-06	7.57e-05	FDR<0.05									TraesCS3A02G061600	414.495	7.60188	1.52077	4.34114	1.42e-05	0.00165123	FDR<0.05	TraesCS7B02G371000	31.4571	7.92565	1.15122	6.01592	1.79e-09	6.17e-07	FDR<0.05
								TraesCS6D02G013600	33.8611	4.4638	0.968922	3.5749	0.000350359	0.0187965	FDR<0.05	TraesCS2B02G293600	1444.63	-3.7859	0.433454	-6.42721	1.3e-10	9.47e-09	FDR<0.05									TraesCS7A02G387100	99.0374	7.61917	1.44266	4.58818	4.47e-06	0.000600866	FDR<0.05	TraesCS6A02G267800	65.5977	7.94413	1.28739	5.39396	6.89e-08	1.63e-05	FDR<0.05
								TraesCS7B02G292700	1008.61	4.47163	0.624369	5.56022	2.69e-08	4.88e-06	FDR<0.05	TraesCS3B02G498500	1581.46	-3.7857	0.984456	-2.82968	0.00465944	0.0456749	FDR<0.05									TraesCS6B02G006600	80.1096	7.63735	1.95726	3.39114	0.000696025	0.0455559	FDR<0.05	TraesCS3B02G575400	34.4958	7.95052	1.96825	3.53132	0.000413484	0.0305809	FDR<0.05
								TraesCS3A02G138400	1098.27	4.47226	0.611004	5.68287	1.32e-08	2.61e-06	FDR<0.05	TraesCS1A02G212000	1597.55	-3.78278	0.411928	-6.7555	1.42e-11	1.28e-09	FDR<0.05									TraesCS2D02G214000	61.415	7.64395	1.52917	4.34481	1.39e-05	0.00163226	FDR<0.05	TraesCS3A02G012600	286.425	7.95484	1.35293	5.14058	2.74e-07	5.5e-05	FDR<0.05
								TraesCS2D02G289900	538.387	4.48072	0.627514	5.54683	2.91e-08	5.17e-06	FDR<0.05	TraesCS2D02G152900	26.0404	-3.77747	0.807797	-3.43833	0.000585323	0.00777997	FDR<0.05									TraesCS4D02G332900	123.772	7.64802	0.952612	6.97872	2.98e-12	1.77e-09	FDR<0.05	TraesCS5B02G015500	529.385	7.96234	0.862023	8.07674	6.65e-16	6.43e-13	FDR<0.05
								TraesCS6D02G079000	54.5169	4.48485	0.986957	3.5309	0.000414145	0.0215486	FDR<0.05	TraesCS5A02G503500	45.1524	-3.77678	0.899237	-3.08792	0.0020156	0.0225067	FDR<0.05									TraesCS2D02G543500	147.04	7.65655	1.03491	6.43201	1.26e-10	5.34e-08	FDR<0.05	TraesCS4D02G015600	140.033	7.97901	1.40921	4.95242	7.33e-07	0.000127091	FDR<0.05
								TraesCS2B02G097800	700.337	4.48562	0.462456	7.53719	4.8e-14	3.48e-11	FDR<0.05	TraesCSU02G024300	80.1185	-3.77592	0.94781	-2.92877	0.00340306	0.0351309	FDR<0.05									TraesCS2B02G025600	30.1234	7.66848	1.15217	5.78774	7.13e-09	1.97e-06	FDR<0.05	TraesCS5D02G560200	175.052	7.98301	1.01257	6.89636	5.34e-12	2.86e-09	FDR<0.05
								TraesCS5B02G538800	6.43784	4.4891	1.03309	3.37734	0.000731908	0.0346497	FDR<0.05	TraesCS2A02G044900	1196.97	-3.7717	0.598363	-4.63214	3.62e-06	9.21e-05	FDR<0.05									TraesCS7B02G370900	24.541	7.66985	1.27104	5.24755	1.54e-07	3.03e-05	FDR<0.05	TraesCS2D02G275600	65.526	8.00049	1.13212	6.18354	6.27e-10	2.39e-07	FDR<0.05
								TraesCS7B02G418400	94.2941	4.49255	0.683287	5.1114	3.2e-07	4.35e-05	FDR<0.05	TraesCS4D02G301300	36.6623	-3.77068	0.721152	-3.84202	0.000122026	0.0020179	FDR<0.05									TraesCS5D02G547300	30.2012	7.68505	1.23433	5.41595	6.1e-08	1.35e-05	FDR<0.05	TraesCS1D02G004600	154.041	8.02066	1.40878	4.98352	6.24e-07	0.000110378	FDR<0.05
								TraesCS7D02G168600	36.5541	4.49708	1.00113	3.49314	0.000477382	0.0242982	FDR<0.05	TraesCS4B02G320400	14.4836	-3.77012	0.856877	-3.23281	0.0012258	0.0147805	FDR<0.05									TraesCS2A02G516500	82.1599	7.68575	1.54878	4.31679	1.58e-05	0.0018178	FDR<0.05	TraesCS3B02G446300	67.0524	8.02456	1.81335	3.87381	0.000107147	0.0097441	FDR<0.05
								TraesCS3B02G536100	750.478	4.50032	0.66308	5.27888	1.3e-07	1.94e-05	FDR<0.05	TraesCS2B02G615300	40.2673	-3.76763	0.966247	-2.86431	0.0041792	0.0415798	FDR<0.05									TraesCS3D02G106600	90.9026	7.6861	1.08514	6.1615	7.21e-10	2.51e-07	FDR<0.05	TraesCS5B02G442900	1747.26	8.07502	1.09073	6.48651	8.78e-11	3.93e-08	FDR<0.05
								TraesCS3B02G446800	184.908	4.50425	0.741836	4.72375	2.32e-06	0.000243215	FDR<0.05	TraesCS3B02G041800	23.2879	-3.76113	0.610609	-4.52193	6.13e-06	0.000145429	FDR<0.05									TraesCS1A02G425300	21.0269	7.71178	1.23757	5.42333	5.85e-08	1.31e-05	FDR<0.05	TraesCS1A02G362900	17.9361	8.0953	1.32508	5.35462	8.57e-08	1.97e-05	FDR<0.05
								TraesCS7A02G105600	130.215	4.51125	0.547598	6.41209	1.44e-10	4.56e-08	FDR<0.05	TraesCS1B02G217300	27.576	-3.75972	0.760578	-3.62845	0.000285125	0.00419696	FDR<0.05									TraesCS7A02G450100	13.2744	7.72161	1.43344	4.68915	2.74e-06	0.00039336	FDR<0.05	TraesCS2D02G214000	61.415	8.09599	1.52866	4.64197	3.45e-06	0.000495298	FDR<0.05
								TraesCS2A02G026800	474.59	4.5175	0.736269	4.77747	1.78e-06	0.000193481	FDR<0.05	TraesCS4D02G225400	301.242	-3.75828	0.615183	-4.48368	7.34e-06	0.000170673	FDR<0.05									TraesCSU02G175800	19.9041	7.72863	1.16934	5.75423	8.7e-09	2.38e-06	FDR<0.05	TraesCS7B02G105200	19.815	8.11169	1.59202	4.46709	7.93e-06	0.00102441	FDR<0.05
								TraesCS6D02G210500	23.3672	4.51986	1.00973	3.48594	0.000490409	0.0248218	FDR<0.05	TraesCS6D02G212900	2757.59	-3.75678	0.556779	-4.9513	7.37e-07	2.27e-05	FDR<0.05									TraesCS3A02G493100	12.9343	7.73554	1.23307	5.46241	4.7e-08	1.07e-05	FDR<0.05	TraesCS4A02G483600	97.0219	8.15221	1.61234	4.43591	9.17e-06	0.00115367	FDR<0.05
								TraesCS7B02G259700	1117.34	4.52383	0.856278	4.11529	3.87e-05	0.00285997	FDR<0.05	TraesCS7D02G022600	214.35	-3.75502	0.42229	-6.52401	6.85e-11	5.33e-09	FDR<0.05									TraesCS3A02G359500	44.533	7.7385	1.19444	5.64156	1.69e-08	4.29e-06	FDR<0.05	TraesCS5D02G173900	200.367	8.17917	1.41238	5.08305	3.71e-07	7.1e-05	FDR<0.05
								TraesCS7A02G349400	123.565	4.53279	0.460738	7.66769	1.75e-14	1.36e-11	FDR<0.05	TraesCS6D02G016700	31.417	-3.75487	0.887597	-3.10374	0.0019109	0.0215232	FDR<0.05									TraesCS7A02G352000	106.014	7.75337	1.8376	3.6751	0.000237761	0.0184025	FDR<0.05	TraesCS2A02G490500	359.376	8.18172	1.05925	6.77998	1.2e-11	6.18e-09	FDR<0.05
								TraesCS3B02G446600	148.992	4.54132	1.01261	3.49721	0.000470143	0.0239634	FDR<0.05	TraesCS5B02G288100	111.887	-3.74984	0.601009	-4.57537	4.75e-06	0.000116679	FDR<0.05									TraesCS4B02G348300	18.5533	7.76714	1.37125	4.93502	8.01e-07	0.000133259	FDR<0.05	TraesCS7A02G059500	204.583	8.18358	1.77577	4.04533	5.23e-05	0.00523078	FDR<0.05
								TraesCS2D02G349400	34.9882	4.5463	0.92538	3.83226	0.000126972	0.00787919	FDR<0.05	TraesCS2B02G621700	12.4818	-3.74877	0.973081	-2.82481	0.00473085	0.0462056	FDR<0.05									TraesCS5B02G520400	44.1705	7.77126	1.21489	5.57353	2.5e-08	6.02e-06	FDR<0.05	TraesCS3B02G434900	33.4322	8.1894	1.77914	4.04094	5.32e-05	0.00530755	FDR<0.05
								TraesCS7A02G037600	10.9864	4.56542	0.946594	3.76658	0.000165499	0.00986464	FDR<0.05	TraesCS2B02G527300	117.878	-3.74586	0.329695	-8.32847	8.19e-17	2.26e-14	FDR<0.05									TraesCS2A02G028000	12.6669	7.78075	1.21611	5.57576	2.46e-08	5.97e-06	FDR<0.05	TraesCS7A02G149000	171.995	8.19452	0.980834	7.33511	2.22e-13	1.5e-10	FDR<0.05
								TraesCS5B02G565400	44.1647	4.56845	0.63523	5.61758	1.94e-08	3.67e-06	FDR<0.05	TraesCS6A02G364500	30.9287	-3.74536	0.695119	-3.94948	7.83e-05	0.00137571	FDR<0.05									TraesCS6B02G009000	17.3811	7.8455	1.16317	5.88523	3.98e-09	1.16e-06	FDR<0.05	TraesCS4A02G385300	101.942	8.19885	1.08224	6.65182	2.89e-11	1.38e-08	FDR<0.05
								TraesCSU02G128500	739.934	4.57327	0.738248	4.84021	1.3e-06	0.00014575	FDR<0.05	TraesCS2A02G158500	68.3063	-3.74489	0.643445	-4.26593	1.99e-05	0.00041213	FDR<0.05									TraesCS5D02G420800	56.171	7.89487	1.1267	6.11952	9.39e-10	3.22e-07	FDR<0.05	TraesCS3D02G010800	511.951	8.20715	1.15852	6.22102	4.94e-10	1.95e-07	FDR<0.05
								TraesCS3A02G109000	11.6549	4.57578	0.941854	3.79653	0.000146736	0.00890738	FDR<0.05	TraesCS6A02G078000	11.7957	-3.7446	0.935885	-2.93262	0.00336115	0.0347427	FDR<0.05									TraesCS3B02G526000	242.054	7.90925	1.18144	5.84817	4.97e-09	1.41e-06	FDR<0.05	TraesCS5D02G360600	61.1407	8.21242	1.57699	4.57353	4.8e-06	0.000657081	FDR<0.05
								TraesCS4D02G087200	62.1849	4.57701	0.658374	5.4331	5.54e-08	9.18e-06	FDR<0.05	TraesCS3A02G141200	24.4143	-3.74251	0.679485	-4.03616	5.43e-05	0.00100029	FDR<0.05									TraesCS1A02G050200	100.575	7.91512	1.56774	4.41088	1.03e-05	0.00124831	FDR<0.05	TraesCSU02G152000	71.4139	8.21407	1.22131	5.90685	3.49e-09	1.17e-06	FDR<0.05
								TraesCS6D02G222900	441.95	4.57817	0.606275	5.90189	3.59e-09	8e-07	FDR<0.05	TraesCS2A02G207900	97.1263	-3.74241	0.723043	-3.79287	0.000148919	0.00239379	FDR<0.05									TraesCS2A02G570600	46.716	7.9184	1.9386	3.56875	0.000358684	0.0261323	FDR<0.05	TraesCS2A02G276500	61.8985	8.2209	1.13894	6.34001	2.3e-10	9.52e-08	FDR<0.05
								TraesCS2B02G574600	20.8679	4.57989	0.903224	3.96346	7.39e-05	0.00494844	FDR<0.05	TraesCS2D02G170900	358.491	-3.74169	0.459259	-5.96982	2.38e-09	1.29e-07	FDR<0.05									TraesCS2D02G511300	34.1005	7.92512	1.10863	6.24655	4.2e-10	1.56e-07	FDR<0.05	TraesCS7A02G450100	13.2744	8.2542	1.43275	5.06313	4.12e-07	7.72e-05	FDR<0.05
								TraesCS3A02G255700	73.8851	4.58087	0.72171	4.96164	6.99e-07	8.49e-05	FDR<0.05	TraesCS3B02G441800	424.565	-3.74071	0.504981	-5.42734	5.72e-08	2.28e-06	FDR<0.05									TraesCS5B02G336500	55.5573	7.93046	1.46326	4.73631	2.18e-06	0.000320905	FDR<0.05	TraesCS1A02G050200	100.575	8.25697	1.56753	4.62956	3.66e-06	0.000519756	FDR<0.05
								TraesCS5D02G193700	623.583	4.58583	0.885575	4.04916	5.14e-05	0.00364192	FDR<0.05	TraesCS5D02G145400	42.9212	-3.7405	0.745817	-3.67449	0.000238321	0.00359116	FDR<0.05									TraesCS3A02G401900	45.0392	7.93993	1.78555	3.88673	0.000101604	0.00892676	FDR<0.05	TraesCS5A02G169500	431.9	8.28755	1.27363	5.72188	1.05e-08	3.1e-06	FDR<0.05
								TraesCS1D02G080800	307.771	4.58598	0.888786	4.0347	5.47e-05	0.00384727	FDR<0.05	TraesCS3A02G037200	15.0806	-3.7387	0.857661	-3.19322	0.00140697	0.0166007	FDR<0.05									TraesCS7B02G356700	20.4503	7.95668	1.16698	5.96127	2.5e-09	7.84e-07	FDR<0.05	TraesCS6D02G001500	51.2883	8.28846	1.73421	4.20276	2.64e-05	0.00288692	FDR<0.05
								TraesCSU02G128000	142.137	4.58818	0.755908	4.74685	2.07e-06	0.000221856	FDR<0.05	TraesCS4A02G030800	39.5845	-3.73667	0.561862	-4.87072	1.11e-06	3.26e-05	FDR<0.05									TraesCS3B02G525000	52.5517	7.96002	1.76009	3.95436	7.67e-05	0.00700372	FDR<0.05	TraesCSU02G205900	735.188	8.34341	1.13993	6.44196	1.18e-10	5.11e-08	FDR<0.05
								TraesCS4B02G378200	380.209	4.5889	0.562014	6.38579	1.71e-10	5.28e-08	FDR<0.05	TraesCS2B02G057600	23.9085	-3.73624	0.863866	-3.16744	0.00153789	0.0179005	FDR<0.05									TraesCS2D02G548600	114.924	7.96855	1.08931	6.39721	1.58e-10	6.55e-08	FDR<0.05	TraesCS3B02G356100	112.617	8.34474	1.72469	4.25858	2.06e-05	0.00233428	FDR<0.05
								TraesCSU02G044100	78.5685	4.59846	0.569889	6.31432	2.71e-10	8e-08	FDR<0.05	TraesCS6D02G272400	141.822	-3.73441	0.638264	-4.28414	1.83e-05	0.000382965	FDR<0.05									TraesCS2A02G541800	82.832	7.97719	1.20736	5.7789	7.52e-09	2.06e-06	FDR<0.05	TraesCS2D02G490900	34.6023	8.36626	1.31692	5.59357	2.22e-08	5.88e-06	FDR<0.05
								TraesCS1A02G356400	12.8699	4.60157	0.957384	3.76189	0.000168638	0.0100187	FDR<0.05	TraesCS5D02G169900	139.267	-3.7328	0.857981	-3.18515	0.0014468	0.0169903	FDR<0.05									TraesCS5A02G169500	431.9	7.97902	1.20149	5.80862	6.3e-09	1.76e-06	FDR<0.05	TraesCS2A02G201700	66.7798	8.39601	1.58486	4.66666	3.06e-06	0.000445545	FDR<0.05
								TraesCS2B02G537800	12.9292	4.60268	0.974926	3.69533	0.0002196	0.0126122	FDR<0.05	TraesCS6B02G252300	74.8524	-3.73099	0.555672	-4.91476	8.89e-07	2.67e-05	FDR<0.05									TraesCS2B02G572100	102.068	8.01623	1.15236	6.08856	1.14e-09	3.81e-07	FDR<0.05	TraesCS3D02G008600	40.6916	8.46586	1.30303	5.72962	1.01e-08	2.98e-06	FDR<0.05
								TraesCS2D02G348900	68.3508	4.61889	0.856325	4.22607	2.38e-05	0.00187761	FDR<0.05	TraesCS5D02G044100	959.933	-3.72783	0.406936	-6.70335	2.04e-11	1.78e-09	FDR<0.05									TraesCS7A02G164100	34.6638	8.02229	1.52641	4.60054	4.21e-06	0.000575351	FDR<0.05	TraesCS2B02G572100	102.068	8.46799	1.15184	6.48354	8.96e-11	3.98e-08	FDR<0.05
								TraesCS1B02G101500	54.7286	4.62209	0.957561	3.78262	0.000155187	0.00934995	FDR<0.05	TraesCS7A02G426000	462.627	-3.7277	0.486524	-5.6065	2.06e-08	9.13e-07	FDR<0.05									TraesCS7B02G080100	266.438	8.02988	1.61425	4.35488	1.33e-05	0.00156978	FDR<0.05	TraesCS5B02G279700	159.557	8.46855	1.18168	6.32027	2.61e-10	1.08e-07	FDR<0.05
								TraesCS5B02G437300	15.9731	4.62385	1.0275	3.52688	0.000420486	0.0218003	FDR<0.05	TraesCS2B02G017100	122.118	-3.72724	0.543547	-5.01748	5.24e-07	1.67e-05	FDR<0.05									TraesCS3D02G395800	21.3617	8.03448	1.2388	5.67846	1.36e-08	3.55e-06	FDR<0.05	TraesCS7D02G304800	69.0886	8.49901	1.06254	7.05765	1.69e-12	9.94e-10	FDR<0.05
								TraesCS1B02G048300	92.4566	4.62542	0.785066	4.61797	3.88e-06	0.000382128	FDR<0.05	TraesCS5B02G477300	23.548	-3.72702	0.800255	-3.40768	0.000655174	0.00856238	FDR<0.05									TraesCS4B02G377800	123.149	8.05518	1.13297	6.22717	4.75e-10	1.72e-07	FDR<0.05	TraesCS3A02G061600	414.495	8.50582	1.53572	4.8875	1.02e-06	0.000168611	FDR<0.05
								TraesCS4A02G392500	344.627	4.6255	0.867901	4.17731	2.95e-05	0.00225522	FDR<0.05	TraesCS7B02G274300	44.3013	-3.72682	0.549144	-4.96558	6.85e-07	2.13e-05	FDR<0.05									TraesCS1D02G249500	34.5212	8.07457	1.12038	6.31442	2.71e-10	1.06e-07	FDR<0.05	TraesCS7B02G024200	43.8949	8.51659	1.23459	6.08834	1.14e-09	4.09e-07	FDR<0.05
								TraesCS2A02G393500	133.293	4.63592	0.72421	5.02054	5.15e-07	6.52e-05	FDR<0.05	TraesCS3D02G545300	87.3943	-3.72601	0.636303	-4.28414	1.83e-05	0.000382965	FDR<0.05									TraesCS7A02G059500	204.583	8.10938	1.77509	4.00509	6.2e-05	0.00589429	FDR<0.05	TraesCS2B02G445100	3444.79	8.5499	0.60537	12.4716	1.07e-35	2.58e-31	FDR<0.05
								TraesCSU02G128100	296.293	4.64055	0.634996	5.73318	9.86e-09	1.99e-06	FDR<0.05	TraesCS6B02G346200	284.494	-3.72161	0.438167	-6.21137	5.25e-10	3.34e-08	FDR<0.05									TraesCS4D02G303800	22.4371	8.12522	1.26522	5.6316	1.79e-08	4.5e-06	FDR<0.05	TraesCS3A02G428100	58.6259	8.56023	1.31454	5.75123	8.86e-09	2.69e-06	FDR<0.05
								TraesCS7D02G512800	309.498	4.64466	0.803668	4.53503	5.76e-06	0.000535205	FDR<0.05	TraesCS2A02G388200	100.914	-3.72139	0.679614	-4.00431	6.22e-05	0.00112564	FDR<0.05									TraesCS2B02G545200	128.519	8.13666	1.79281	3.98071	6.87e-05	0.00643434	FDR<0.05	TraesCS5D02G479400	1138.72	8.56108	1.13737	6.64784	2.97e-11	1.41e-08	FDR<0.05
								TraesCS5B02G477500	153.033	4.6494	1.00544	3.62964	0.00028382	0.0157634	FDR<0.05	TraesCS7D02G195500	23.5896	-3.72109	0.63427	-4.29011	1.79e-05	0.0003741	FDR<0.05									TraesCS7D02G176400	137.532	8.18626	1.64138	4.37819	1.2e-05	0.00141828	FDR<0.05	TraesCS5B02G520400	44.1705	8.56608	1.21586	6.22281	4.88e-10	1.93e-07	FDR<0.05
								TraesCS7A02G308000	94.2393	4.6512	0.680194	5.36788	7.97e-08	1.26e-05	FDR<0.05	TraesCS3D02G424800	67.9619	-3.71999	0.566488	-4.8015	1.57e-06	4.41e-05	FDR<0.05									TraesCS5B02G045100	389.423	8.18843	1.02279	7.02823	2.09e-12	1.25e-09	FDR<0.05	TraesCS3A02G488200	79.0688	8.56911	1.41488	5.34965	8.81e-08	2.02e-05	FDR<0.05
								TraesCS6A02G181000	1343.73	4.65736	0.85909	4.25725	2.07e-05	0.00165751	FDR<0.05	TraesCS6A02G090500	30.4175	-3.71784	0.823011	-3.30231	0.000958928	0.0119237	FDR<0.05									TraesCS3A02G480400	317.178	8.27779	1.21391	5.99533	2.03e-09	6.51e-07	FDR<0.05	TraesCS2D02G491000	1870.22	8.58481	0.926814	8.18374	2.75e-16	2.85e-13	FDR<0.05
								TraesCS7D02G085200	842.985	4.66426	0.555396	6.59756	4.18e-11	1.56e-08	FDR<0.05	TraesCS7A02G429100	255.454	-3.71696	0.638011	-4.25849	2.06e-05	0.000424261	FDR<0.05									TraesCS4A02G441700	149.516	8.28302	1.47136	4.94986	7.43e-07	0.000124566	FDR<0.05	TraesCS6B02G017000	160.754	8.5963	1.81997	4.17387	2.99e-05	0.00322518	FDR<0.05
								TraesCS4A02G384700	72.0846	4.68052	0.699001	5.2654	1.4e-07	2.08e-05	FDR<0.05	TraesCS6A02G342000	38.5658	-3.7158	0.719597	-3.77405	0.000160616	0.00255126	FDR<0.05									TraesCS6B02G017000	160.754	8.29116	1.81941	4.00743	6.14e-05	0.00584432	FDR<0.05	TraesCS2A02G577800	61.7756	8.62479	1.14579	6.65463	2.84e-11	1.36e-08	FDR<0.05
								TraesCS3A02G049371	7.16021	4.68986	1.06715	3.45769	0.000544832	0.0272577	FDR<0.05	TraesCS2A02G076400	270.503	-3.71436	0.448852	-6.04734	1.47e-09	8.34e-08	FDR<0.05									TraesCS6D02G003800	68.1435	8.32595	2.16003	3.3916	0.000694855	0.045523	FDR<0.05	TraesCS2D02G581200	141.46	8.64957	1.31729	5.80706	6.36e-09	2.03e-06	FDR<0.05
								TraesCS5D02G050100	84.6229	4.69126	1.11864	3.29978	0.000967594	0.0439419	FDR<0.05	TraesCS5D02G314900	21.7155	-3.7134	0.936986	-2.89589	0.0037809	0.038247	FDR<0.05									TraesCS3A02G499600	77.7447	8.34087	1.43943	5.09985	3.4e-07	6.16e-05	FDR<0.05	TraesCS5A02G004600	546.401	8.65867	0.942172	8.12873	4.34e-16	4.37e-13	FDR<0.05
								TraesCS1B02G231500	34.4014	4.6919	0.683338	5.40275	6.56e-08	1.06e-05	FDR<0.05	TraesCS5A02G495100	84.6137	-3.71296	0.870013	-3.11829	0.00181901	0.0206293	FDR<0.05									TraesCS3D02G350100	52.8337	8.34812	1.36069	5.40028	6.65e-08	1.45e-05	FDR<0.05	TraesCS2B02G040600	3655.51	8.65999	0.840837	9.10997	8.24e-20	1.42e-16	FDR<0.05
								TraesCS3A02G060000	176.093	4.71989	1.06611	3.48922	0.000484425	0.0245361	FDR<0.05	TraesCS3A02G093400	122.726	-3.70735	0.546469	-4.95426	7.26e-07	2.24e-05	FDR<0.05									TraesCS1A02G358100	150.94	8.35126	1.1931	6.16146	7.21e-10	2.51e-07	FDR<0.05	TraesCS3A02G239200	33.2654	8.66718	1.65394	4.63571	3.56e-06	0.000508532	FDR<0.05
								TraesCS2A02G438300	558.246	4.72429	0.677429	5.49768	3.85e-08	6.59e-06	FDR<0.05	TraesCS6D02G208200	1722.3	-3.70704	0.466507	-5.80279	6.52e-09	3.24e-07	FDR<0.05									TraesCS1A02G362900	17.9361	8.35567	1.32402	5.55556	2.77e-08	6.54e-06	FDR<0.05	TraesCS6B02G420000	84.182	8.68075	1.89752	4.04777	5.17e-05	0.0052052	FDR<0.05
								TraesCS6A02G317600	175.605	4.7247	0.704096	5.29004	1.22e-07	1.84e-05	FDR<0.05	TraesCS1D02G039000	12.2248	-3.70686	0.957713	-2.82638	0.0047078	0.0460425	FDR<0.05									TraesCS5D02G012100	59.3229	8.35613	1.07072	6.87025	6.41e-12	3.5e-09	FDR<0.05	TraesCS3D02G406900	245.794	8.72854	1.19649	6.45932	1.05e-10	4.62e-08	FDR<0.05
								TraesCS2D02G130500	16.904	4.72819	0.82609	4.51306	6.39e-06	0.000589983	FDR<0.05	TraesCS6D02G164500	117.504	-3.70539	0.62155	-4.35265	1.35e-05	0.000289541	FDR<0.05									TraesCS7B02G253600	6632.88	8.38157	0.84257	8.76078	1.94e-18	2.6e-15	FDR<0.05	TraesCS2A02G541900	151.388	8.74294	1.10992	6.97611	3.03e-12	1.67e-09	FDR<0.05
								TraesCS6D02G260900	237.99	4.72827	0.580995	6.41705	1.39e-10	4.46e-08	FDR<0.05	TraesCS2D02G107900	13858.3	-3.7053	0.452255	-5.98181	2.21e-09	1.21e-07	FDR<0.05									TraesCS1D02G355100	32.1754	8.38511	1.67833	4.40027	1.08e-05	0.00129941	FDR<0.05	TraesCS4B02G348300	18.5533	8.7462	1.37097	5.65014	1.6e-08	4.49e-06	FDR<0.05
								TraesCS3B02G321300	26.9358	4.74165	0.988936	3.78351	0.000154634	0.00932433	FDR<0.05	TraesCS6B02G370600	35.8484	-3.7053	0.858583	-3.15089	0.00162774	0.0187834	FDR<0.05									TraesCS5A02G411700	36.6876	8.41134	1.33847	5.53718	3.07e-08	7.21e-06	FDR<0.05	TraesCS7D02G334700	64.0824	8.75861	1.32823	5.84131	5.18e-09	1.66e-06	FDR<0.05
								TraesCS5B02G280900	210.232	4.75629	1.03478	3.63002	0.000283395	0.015758	FDR<0.05	TraesCS2A02G156900	22.895	-3.70316	0.799248	-3.38212	0.000719276	0.00930284	FDR<0.05									TraesCS5D02G488600	25.1161	8.48434	1.25659	5.95608	2.58e-09	8e-07	FDR<0.05	TraesCS3D02G083600	15.8858	8.75986	1.7331	4.47745	7.55e-06	0.000984751	FDR<0.05
								TraesCS6B02G362000	333.481	4.75825	0.688935	5.45516	4.89e-08	8.21e-06	FDR<0.05	TraesCS2B02G112800	50.8095	-3.70202	0.786481	-3.43558	0.000591284	0.00784052	FDR<0.05									TraesCS5A02G439800	145.33	8.50068	1.3107	5.72266	1.05e-08	2.84e-06	FDR<0.05	TraesCS7D02G171000	60.7129	8.81384	1.44333	5.41376	6.17e-08	1.48e-05	FDR<0.05
								TraesCS3B02G459300	4.05854	4.76616	1.00383	3.75179	0.000175574	0.0103376	FDR<0.05	TraesCS4D02G093600	405.805	-3.6992	0.385258	-7.0062	2.45e-12	2.61e-10	FDR<0.05									TraesCS5B02G442900	1747.26	8.51646	1.11854	6.71988	1.82e-11	9.06e-09	FDR<0.05	TraesCS1D02G052500	169.254	8.86686	1.67023	4.71005	2.48e-06	0.00037087	FDR<0.05
								TraesCS5B02G230800	91.3783	4.77049	0.581015	6.48948	8.61e-11	2.94e-08	FDR<0.05	TraesCS4D02G006600	129.115	-3.69832	0.558136	-4.83452	1.33e-06	3.82e-05	FDR<0.05									TraesCS5D02G447000	3648.14	8.52145	1.06273	7.07746	1.47e-12	8.87e-10	FDR<0.05	TraesCS4A02G430400	50.6887	8.87755	1.29097	6.10202	1.05e-09	3.8e-07	FDR<0.05
								TraesCS3D02G463800	9.71709	4.77816	0.973556	3.88079	0.000104119	0.00666653	FDR<0.05	TraesCS1A02G314800	88.1822	-3.69537	0.693837	-3.88473	0.000102443	0.00173605	FDR<0.05									TraesCS3D02G423800	65.9512	8.53102	1.15922	6.4966	8.22e-11	3.67e-08	FDR<0.05	TraesCS2B02G545200	128.519	8.90739	1.79286	4.4105	1.03e-05	0.00128217	FDR<0.05
								TraesCS1A02G089600	463.956	4.78008	0.552039	6.84748	7.52e-12	3.31e-09	FDR<0.05	TraesCS7A02G194100	41.7485	-3.6934	0.678178	-3.97152	7.14e-05	0.00126866	FDR<0.05									TraesCS4D02G069500	321.619	8.53414	0.958652	7.85909	3.87e-15	3.3e-12	FDR<0.05	TraesCS5D02G294600	537.683	8.94273	1.18405	6.70809	1.97e-11	9.79e-09	FDR<0.05
								TraesCS1D02G098100	203.443	4.7829	0.598366	6.32205	2.58e-10	7.7e-08	FDR<0.05	TraesCS7D02G217700	7.33599	-3.6925	0.956622	-2.8146	0.00488385	0.0474442	FDR<0.05									TraesCS4A02G498000	2429.43	8.56414	1.04607	7.23099	4.8e-13	3.21e-10	FDR<0.05	TraesCS4D02G265100	321.54	8.95779	1.08823	7.31261	2.62e-13	1.73e-10	FDR<0.05
								TraesCS3A02G033000	55.1163	4.8001	0.883815	4.29966	1.71e-05	0.00140256	FDR<0.05	TraesCS5D02G227700	437.307	-3.691	0.472048	-5.70069	1.19e-08	5.53e-07	FDR<0.05									TraesCS4A02G436400	168.688	8.57758	1.87956	4.03156	5.54e-05	0.00536511	FDR<0.05	TraesCS6A02G268500	220.818	8.96776	1.0548	7.55383	4.23e-14	3.19e-11	FDR<0.05
								TraesCS7A02G129500	21.3277	4.80318	1.16639	3.26064	0.00111163	0.0493392	FDR<0.05	TraesCS4B02G291800	402.969	-3.68962	0.500682	-5.37192	7.79e-08	3.02e-06	FDR<0.05									TraesCS7B02G439400	75.9975	8.58802	2.13191	3.55925	0.000371912	0.0268666	FDR<0.05	TraesCS7A02G055100	57.2933	8.97782	1.98688	4.01526	5.94e-05	0.00576158	FDR<0.05
								TraesCS2B02G025400	5.88889	4.81833	1.08189	3.52933	0.000416614	0.0216616	FDR<0.05	TraesCS5A02G542600	116.639	-3.68916	0.638369	-4.21255	2.53e-05	0.000508595	FDR<0.05									TraesCSU02G256400	126.565	8.58935	1.13223	6.70299	2.04e-11	1.01e-08	FDR<0.05	TraesCS3D02G396300	137.104	9.01569	1.92205	4.17038	3.04e-05	0.00326524	FDR<0.05
								TraesCS6B02G308800	5.57477	4.82051	1.14476	3.33739	0.000845693	0.0391417	FDR<0.05	TraesCS7A02G390400	252.3	-3.6882	0.293465	-9.1602	5.18e-20	2.45e-17	FDR<0.05									TraesCS5B02G443100	1138.02	8.61839	1.19438	6.37851	1.79e-10	7.31e-08	FDR<0.05	TraesCS4B02G348200	48.2006	9.06644	1.63558	4.93186	8.15e-07	0.000139234	FDR<0.05
								TraesCS4A02G457000	18.2592	4.8256	1.15161	3.32195	0.000893898	0.0409543	FDR<0.05	TraesCS5D02G234200	201.51	-3.6879	0.505457	-5.31776	1.05e-07	3.96e-06	FDR<0.05									TraesCS4A02G483600	97.0219	8.63254	1.63389	4.67138	2.99e-06	0.000424612	FDR<0.05	TraesCS7B02G128800	179.029	9.08608	2.36716	3.41594	0.000635614	0.0440012	FDR<0.05
								TraesCS6A02G312600	214.786	4.8288	0.575114	6.65747	2.79e-11	1.07e-08	FDR<0.05	TraesCS5D02G548100	74.703	-3.68543	0.53651	-5.00537	5.58e-07	1.77e-05	FDR<0.05									TraesCS7A02G387000	149.177	8.66148	1.45048	5.28201	1.28e-07	2.59e-05	FDR<0.05	TraesCS4A02G499800	149.645	9.11002	1.19037	6.81302	9.56e-12	4.98e-09	FDR<0.05
								TraesCS2D02G589200	87.107	4.83591	0.823303	4.65917	3.17e-06	0.000321877	FDR<0.05	TraesCS3B02G100000	109.9	-3.68372	0.548691	-4.89113	1e-06	2.97e-05	FDR<0.05									TraesCS3A02G260100	397.191	8.67471	1.25629	6.10903	1e-09	3.42e-07	FDR<0.05	TraesCS2D02G543500	147.04	9.12398	1.09986	7.38636	1.51e-13	1.07e-10	FDR<0.05
								TraesCS2B02G572300	78.5656	4.85034	0.820818	4.69086	2.72e-06	0.000281294	FDR<0.05	TraesCS3D02G473700	38.0007	-3.68273	0.741151	-3.61969	0.000294962	0.00431634	FDR<0.05									TraesCS1D02G330300	36.8671	8.6842	1.16588	6.59089	4.37e-11	2.02e-08	FDR<0.05	TraesCS3A02G499600	77.7447	9.15309	1.43864	5.66723	1.45e-08	4.1e-06	FDR<0.05
								TraesCS7A02G032600	30.1218	4.86127	1.15286	3.34929	0.000810178	0.0377874	FDR<0.05	TraesCS3A02G349100	24.5071	-3.68203	0.727577	-3.68625	0.000227586	0.0034531	FDR<0.05									TraesCS3D02G008600	40.6916	8.69964	1.30223	5.91264	3.37e-09	1e-06	FDR<0.05	TraesCS2A02G058100	1982.71	9.18844	1.06627	7.67953	1.6e-14	1.33e-11	FDR<0.05
								TraesCS2A02G573900	3153.69	4.86251	0.65519	5.89526	3.74e-09	8.24e-07	FDR<0.05	TraesCS6D02G343800	20.9588	-3.67781	0.772561	-3.46615	0.000527978	0.00712622	FDR<0.05									TraesCS2D02G490900	34.6023	8.71609	1.3159	5.86372	4.53e-09	1.31e-06	FDR<0.05	TraesCS5B02G001000	37.5578	9.21467	2.28289	3.59836	0.000320235	0.0248508	FDR<0.05
								TraesCS2B02G536500	133.348	4.87601	0.691077	5.60864	2.04e-08	3.85e-06	FDR<0.05	TraesCS2A02G556500	126.545	-3.67774	0.553429	-4.83845	1.31e-06	3.75e-05	FDR<0.05									TraesCS2D02G581500	72.3541	8.76775	1.77203	4.38353	1.17e-05	0.00139365	FDR<0.05	TraesCS3A02G478500	89.8936	9.22518	1.12138	7.33488	2.22e-13	1.5e-10	FDR<0.05
								TraesCS6B02G257300	28.5732	4.87833	0.884827	4.38315	1.17e-05	0.00100575	FDR<0.05	TraesCS5A02G086200	19.3204	-3.67686	0.693252	-3.86131	0.00011278	0.00188464	FDR<0.05									TraesCS7B02G243100	234.9	8.79314	0.824804	9.44847	3.44e-21	6.52e-18	FDR<0.05	TraesCS2B02G545300	590.025	9.22916	1.44361	5.70039	1.2e-08	3.47e-06	FDR<0.05
								TraesCS5B02G468400	223.873	4.87848	0.698398	5.5534	2.8e-08	5.03e-06	FDR<0.05	TraesCS1A02G171000	153.918	-3.67256	0.686655	-3.89214	9.94e-05	0.00168997	FDR<0.05									TraesCS6D02G361500	328.118	8.80628	1.29375	6.03386	1.6e-09	5.23e-07	FDR<0.05	TraesCS2D02G581500	72.3541	9.27915	1.77226	4.67153	2.99e-06	0.000436878	FDR<0.05
								TraesCS3A02G471700	107.565	4.88818	0.905048	4.29611	1.74e-05	0.00141875	FDR<0.05	TraesCS6A02G315800	339.009	-3.67253	0.28842	-9.26609	1.93e-20	1.01e-17	FDR<0.05									TraesCS7B02G417700	39.3311	8.81376	1.92906	4.05055	5.11e-05	0.00502619	FDR<0.05	TraesCS3D02G423800	65.9512	9.31471	1.1584	7.17778	7.09e-13	4.43e-10	FDR<0.05
								TraesCS4A02G109200	657.248	4.89249	0.999249	3.89542	9.8e-05	0.006361	FDR<0.05	TraesCS2D02G332500	108.627	-3.67215	0.589699	-4.53137	5.86e-06	0.000139812	FDR<0.05									TraesCS2B02G445100	3444.79	8.83911	0.607194	12.9104	3.93e-38	8.95e-34	FDR<0.05	TraesCS6D02G003800	68.1435	9.33316	2.15904	3.85965	0.000113548	0.0102363	FDR<0.05
								TraesCS5D02G327800	35.5302	4.91013	0.921688	4.24235	2.21e-05	0.00175978	FDR<0.05	TraesCS1B02G035400	68.4646	-3.672	0.488199	-5.47318	4.42e-08	1.8e-06	FDR<0.05									TraesCS2D02G491000	1870.22	8.87345	0.931954	8.44832	2.96e-17	3.2e-14	FDR<0.05	TraesCSU02G253900	687.724	9.34451	1.03578	8.05629	7.86e-16	7.4e-13	FDR<0.05
								TraesCS5D02G479400	1138.72	4.91805	1.1843	3.30833	0.000938554	0.0427839	FDR<0.05	TraesCS7A02G162100	161.773	-3.67182	0.362323	-7.37414	1.65e-13	2.32e-11	FDR<0.05									TraesCS2D02G518300	360.903	8.88167	1.32341	5.9556	2.59e-09	8e-07	FDR<0.05	TraesCS5D02G447000	3648.14	9.37808	1.058	7.91883	2.4e-15	2.15e-12	FDR<0.05
								TraesCSU02G128200	37.6186	4.92792	0.86234	4.55495	5.24e-06	0.000497745	FDR<0.05	TraesCS3A02G313100	77.2386	-3.66909	0.684645	-3.8985	9.68e-05	0.00165302	FDR<0.05									TraesCS4D02G015600	140.033	8.89236	1.47426	5.35345	8.63e-08	1.84e-05	FDR<0.05	TraesCSU02G009100	1625.41	9.46879	0.828983	10.2159	1.68e-24	6.42e-21	FDR<0.05
								TraesCS3D02G473100	27.9997	4.93363	0.824577	4.77049	1.84e-06	0.000199409	FDR<0.05	TraesCS3B02G306300	23.1635	-3.66878	0.861846	-3.09659	0.00195759	0.0219536	FDR<0.05									TraesCS3B02G356100	112.617	8.91585	1.72498	4.58895	4.45e-06	0.000599814	FDR<0.05	TraesCS7A02G352000	106.014	9.52247	1.83575	4.64249	3.44e-06	0.000495033	FDR<0.05
								TraesCS3B02G465200	197.514	4.93532	0.614159	6.40766	1.48e-10	4.66e-08	FDR<0.05	TraesCS2D02G500600	398.66	-3.66705	0.542246	-4.91852	8.72e-07	2.63e-05	FDR<0.05									TraesCS2B02G519000	86.5383	8.93779	1.14509	6.93202	4.15e-12	2.34e-09	FDR<0.05	TraesCS5D02G011900	1555.6	9.54861	0.970964	8.80426	1.32e-18	1.95e-15	FDR<0.05
								TraesCS1B02G264600	76.737	4.94382	1.16293	3.39127	0.000695706	0.0333057	FDR<0.05	TraesCS7D02G442300	2617.69	-3.66662	0.389898	-6.83926	7.96e-12	7.55e-10	FDR<0.05									TraesCS2D02G581200	141.46	8.94842	1.26543	6.2812	3.36e-10	1.28e-07	FDR<0.05	TraesCS2D02G543000	153.199	9.55729	1.21354	7.05151	1.77e-12	1.03e-09	FDR<0.05
								TraesCS7B02G105300	5932.62	4.94586	1.13041	3.49065	0.000481846	0.0244396	FDR<0.05	TraesCS4D02G038500	382.519	-3.66318	0.51945	-5.12693	2.95e-07	1e-05	FDR<0.05									TraesCS3B02G434400	145.441	8.97169	2.03638	3.91464	9.05e-05	0.00806882	FDR<0.05	TraesCS7B02G439400	75.9975	9.57002	2.13136	4.02091	5.8e-05	0.00567059	FDR<0.05
								TraesCS1B02G048200	163.108	4.94761	0.86954	4.53988	5.63e-06	0.000527076	FDR<0.05	TraesCS3B02G608500	5785.76	-3.66303	0.459664	-5.79342	6.9e-09	3.4e-07	FDR<0.05									TraesCS3A02G239200	33.2654	8.99369	1.65331	4.83497	1.33e-06	0.000205671	FDR<0.05	TraesCS5B02G443000	153.438	9.59819	1.54772	5.55537	2.77e-08	7.15e-06	FDR<0.05
								TraesCS4A02G001300	66.7035	4.95332	0.59042	6.69578	2.15e-11	8.54e-09	FDR<0.05	TraesCS1D02G320000	392.337	-3.66098	0.545968	-4.87388	1.09e-06	3.22e-05	FDR<0.05									TraesCS7D02G113900	222.378	9.03306	1.34057	5.99226	2.07e-09	6.6e-07	FDR<0.05	TraesCS5A02G090600	7599.73	9.60174	0.763282	11.2694	1.86e-29	1.35e-25	FDR<0.05
								TraesCS4B02G312300	752.628	4.95466	0.580306	6.81477	9.44e-12	4.07e-09	FDR<0.05	TraesCS3B02G050000	83.0208	-3.66021	0.411717	-6.46126	1.04e-10	7.73e-09	FDR<0.05									TraesCS7D02G532100	52.8211	9.04197	1.24911	6.43814	1.21e-10	5.19e-08	FDR<0.05	TraesCS4A02G436200	107.283	9.62082	2.24942	3.83247	0.000126866	0.0113381	FDR<0.05
								TraesCS3D02G496400	39.7833	4.96074	1.00995	3.92172	8.79e-05	0.00576172	FDR<0.05	TraesCS3B02G470200	20.7619	-3.6557	0.879846	-3.01836	0.00254144	0.0274031	FDR<0.05									TraesCS2D02G543000	153.199	9.09887	1.21378	6.67243	2.52e-11	1.24e-08	FDR<0.05	TraesCS5B02G443100	1138.02	9.62331	1.17746	7.32367	2.41e-13	1.62e-10	FDR<0.05
								TraesCS7B02G400500	98.8702	4.96771	0.896712	4.42473	9.66e-06	0.000849383	FDR<0.05	TraesCS5A02G520000	22.4832	-3.65533	0.868032	-3.05902	0.00222059	0.0244491	FDR<0.05									TraesCS7D02G176500	455.115	9.12662	1.45003	5.60445	2.09e-08	5.19e-06	FDR<0.05	TraesCS7D02G383500	144.66	9.65291	1.49815	5.77575	7.66e-09	2.4e-06	FDR<0.05
								TraesCS7A02G160700	153.941	4.97556	0.687319	5.78416	7.29e-09	1.53e-06	FDR<0.05	TraesCS4D02G273800	25.6325	-3.65441	0.567272	-4.67925	2.88e-06	7.51e-05	FDR<0.05									TraesCS5B02G443000	153.438	9.15994	1.60124	5.09602	3.47e-07	6.26e-05	FDR<0.05	TraesCS5D02G488700	121.152	9.67483	1.62186	5.34869	8.86e-08	2.03e-05	FDR<0.05
								TraesCS6A02G331300	17.3387	4.9767	0.775548	5.1276	2.93e-07	4.04e-05	FDR<0.05	TraesCS1B02G412100	1283.03	-3.65416	0.4612	-5.75491	8.67e-09	4.18e-07	FDR<0.05									TraesCS3B02G122800	111.079	9.16761	1.56713	5.21182	1.87e-07	3.61e-05	FDR<0.05	TraesCS6B02G427700	60.2426	9.74987	2.31978	3.77186	0.000162035	0.0138168	FDR<0.05
								TraesCS2B02G606600	2822.42	4.97755	0.656765	6.05627	1.39e-09	3.42e-07	FDR<0.05	TraesCS3A02G515300	439.482	-3.65082	0.54724	-4.84398	1.27e-06	3.67e-05	FDR<0.05									TraesCS2B02G518900	59.0597	9.17556	1.10639	7.38941	1.47e-13	1.05e-10	FDR<0.05	TraesCS4B02G302200	145.508	9.76202	1.51934	5.767	8.07e-09	2.5e-06	FDR<0.05
								TraesCS6B02G295000	306.991	4.97797	0.707734	5.62071	1.9e-08	3.62e-06	FDR<0.05	TraesCS7A02G468000	45.395	-3.65065	0.712582	-3.71978	0.000199395	0.00308148	FDR<0.05									TraesCS7B02G015200	1508.52	9.21188	1.14081	7.19825	6.1e-13	4e-10	FDR<0.05	TraesCS3B02G122800	111.079	9.77796	1.56685	5.60231	2.12e-08	5.64e-06	FDR<0.05
								TraesCS6D02G099300	66.302	4.98816	0.676438	5.89583	3.73e-09	8.24e-07	FDR<0.05	TraesCS4A02G043000	125.082	-3.65033	0.447159	-5.92703	3.08e-09	1.64e-07	FDR<0.05									TraesCS7D02G383500	144.66	9.23634	1.49788	5.49865	3.83e-08	8.77e-06	FDR<0.05	TraesCSU02G102900	60.9777	9.79124	2.39092	3.67693	0.000236055	0.0190315	FDR<0.05
								TraesCS5A02G544400	213.937	4.994	0.686922	5.81434	6.09e-09	1.28e-06	FDR<0.05	TraesCS6D02G248000	52.0128	-3.64976	0.656145	-4.03837	5.38e-05	0.000991886	FDR<0.05									TraesCS3A02G441000	50.2926	9.27874	1.07721	7.68535	1.53e-14	1.24e-11	FDR<0.05	TraesCS6B02G006600	80.1096	9.80279	1.95514	4.50239	6.72e-06	0.000891986	FDR<0.05
								TraesCS6D02G367100	301.208	5.00087	1.11128	3.60023	0.000317941	0.0173789	FDR<0.05	TraesCS5D02G225300	15.8515	-3.64942	0.834089	-3.17642	0.00149103	0.0174363	FDR<0.05									TraesCS4A02G068300	337.826	9.29617	2.28102	3.63704	0.00027579	0.0209422	FDR<0.05	TraesCS2A02G027500	699.373	9.87714	1.0213	8.692	3.56e-18	4.96e-15	FDR<0.05
								TraesCS1A02G275800	25.0572	5.0164	1.1791	3.40633	0.000658413	0.0318996	FDR<0.05	TraesCS5A02G143800	79.6683	-3.64818	0.462893	-5.72093	1.06e-08	4.99e-07	FDR<0.05									TraesCS4A02G499800	149.645	9.35601	1.26626	6.59897	4.14e-11	1.94e-08	FDR<0.05	TraesCS2D02G548600	114.924	9.87953	1.223	7.26042	3.86e-13	2.52e-10	FDR<0.05
								TraesCS6A02G382300	137.208	5.02098	1.12513	3.57379	0.000351846	0.0188623	FDR<0.05	TraesCS4D02G077600	82.9569	-3.64789	0.514885	-5.14267	2.71e-07	9.29e-06	FDR<0.05									TraesCS5D02G012000	1407.43	9.39647	0.854181	9.82984	8.38e-23	2.29e-19	FDR<0.05	TraesCS7D02G113900	222.378	9.92237	1.34018	6.65758	2.78e-11	1.35e-08	FDR<0.05
								TraesCSU02G127900	1845.38	5.02396	0.718524	5.60031	2.14e-08	4.02e-06	FDR<0.05	TraesCS1A02G391100	25.9342	-3.64519	0.725265	-3.64721	0.000265106	0.00393828	FDR<0.05									TraesCS2A02G577800	61.7756	9.4611	1.14426	7.39441	1.42e-13	1.02e-10	FDR<0.05	TraesCS5D02G488400	251.932	9.9364	1.55124	5.76081	8.37e-09	2.57e-06	FDR<0.05
								TraesCS5B02G181500	1987.14	5.03139	1.01304	3.97951	6.91e-05	0.00468223	FDR<0.05	TraesCS5A02G472800	48.6266	-3.63917	0.534851	-4.93441	8.04e-07	2.44e-05	FDR<0.05									TraesCSU02G009100	1625.41	9.55342	0.837477	10.2133	1.73e-24	5.9e-21	FDR<0.05	TraesCS4B02G303700	163.428	9.93905	1.33225	6.70977	1.95e-11	9.74e-09	FDR<0.05
								TraesCS6D02G094700	207.641	5.03512	0.814941	4.95142	7.37e-07	8.86e-05	FDR<0.05	TraesCS5D02G264000	395.4	-3.6381	0.423071	-6.2356	4.5e-10	2.9e-08	FDR<0.05									TraesCS7B02G469000	172.561	9.5834	1.32773	6.46471	1.01e-10	4.44e-08	FDR<0.05	TraesCS5A02G004700	1645.78	9.96485	1.03019	8.70216	3.26e-18	4.63e-15	FDR<0.05
								TraesCS2D02G391400	64.8042	5.0394	1.17714	3.43155	0.000600144	0.0296311	FDR<0.05	TraesCS4B02G059900	99.3868	-3.63596	0.848982	-3.10485	0.00190375	0.0214509	FDR<0.05									TraesCS5B02G442800	406.452	9.69146	1.6625	5.22794	1.71e-07	3.34e-05	FDR<0.05	TraesCS5D02G487900	1166.4	9.99124	1.15968	7.75321	8.96e-15	7.64e-12	FDR<0.05
								TraesCS3A02G000200	41.0598	5.04531	0.891988	4.53517	5.76e-06	0.000535205	FDR<0.05	TraesCS1B02G401300	95.648	-3.63491	0.430486	-6.12077	9.31e-10	5.54e-08	FDR<0.05									TraesCS2B02G545300	590.025	9.69993	1.49419	5.82251	5.8e-09	1.62e-06	FDR<0.05	TraesCS6D02G361500	328.118	10.0285	1.29342	6.98031	2.95e-12	1.63e-09	FDR<0.05
								TraesCS3B02G522100	216.947	5.0508	0.832078	4.86829	1.13e-06	0.000128687	FDR<0.05	TraesCS6D02G308700	363.421	-3.63356	0.617118	-4.26751	1.98e-05	0.000409626	FDR<0.05									TraesCS6A02G071000	183.727	9.71855	1.72809	5.04518	4.53e-07	7.91e-05	FDR<0.05	TraesCS7B02G354400	103.577	10.0622	1.80664	5.01603	5.28e-07	9.65e-05	FDR<0.05
								TraesCS3A02G356100	28.9157	5.05096	1.19542	3.38874	0.000702156	0.0335701	FDR<0.05	TraesCS5D02G412800	22.6477	-3.63183	0.7634	-3.44751	0.000565781	0.00755904	FDR<0.05									TraesCS1B02G361200	133.596	9.82847	1.18382	7.45763	8.81e-14	6.68e-11	FDR<0.05	TraesCS7B02G469000	172.561	10.1023	1.3274	6.85722	7.02e-12	3.71e-09	FDR<0.05
								TraesCS2D02G543600	12.309	5.05223	1.00693	4.02436	5.71e-05	0.00397645	FDR<0.05	TraesCS4A02G415300	134.57	-3.63134	0.478963	-5.49382	3.93e-08	1.62e-06	FDR<0.05									TraesCS5A02G286900	287.725	9.95253	2.0192	4.4337	9.26e-06	0.00114139	FDR<0.05	TraesCS4A02G498000	2429.43	10.1236	1.08879	8.37962	5.31e-17	6.41e-14	FDR<0.05
								TraesCS1A02G089500	303.576	5.05324	0.779509	5.19973	2e-07	2.85e-05	FDR<0.05	TraesCS3B02G221000	36.6386	-3.62992	0.745981	-3.52545	0.00042277	0.00589163	FDR<0.05									TraesCS5A02G004700	1645.78	9.97191	1.03816	8.64212	5.52e-18	6.85e-15	FDR<0.05	TraesCS1B02G411100	287.394	10.2367	1.405	6.57413	4.89e-11	2.26e-08	FDR<0.05
								TraesCS5A02G447200	247.905	5.0557	0.655605	6.1862	6.16e-10	1.63e-07	FDR<0.05	TraesCS5D02G525300	119.713	-3.62781	0.725117	-3.62399	0.000290094	0.00425808	FDR<0.05									TraesCS5A02G004500	748.347	10.1469	0.857025	10.6729	1.36e-26	5.82e-23	FDR<0.05	TraesCS2D02G518300	360.903	10.2448	1.32342	6.98552	2.84e-12	1.6e-09	FDR<0.05
								TraesCS4B02G377200	1476.09	5.06109	0.807517	5.0291	4.93e-07	6.3e-05	FDR<0.05	TraesCS7B02G259100	27.2091	-3.62743	0.698078	-3.7638	0.000167348	0.00264373	FDR<0.05									TraesCS7B02G354400	103.577	10.2183	1.80648	5.10289	3.34e-07	6.07e-05	FDR<0.05	TraesCS4B02G070700	71.6034	10.2523	1.1448	8.08202	6.37e-16	6.24e-13	FDR<0.05
								TraesCS1A02G016000	22.2069	5.06656	0.768487	5.29165	1.21e-07	1.83e-05	FDR<0.05	TraesCS7B02G352300	60.1178	-3.62724	0.725283	-3.62237	0.000291918	0.00427785	FDR<0.05									TraesCS4D02G300500	160.292	10.2342	1.70228	5.42457	5.81e-08	1.3e-05	FDR<0.05	TraesCS1B02G065000	227.675	10.2934	2.3121	4.01944	5.83e-05	0.00569066	FDR<0.05
								TraesCS5B02G304300	33.7128	5.07594	1.00464	4.0571	4.97e-05	0.00354279	FDR<0.05	TraesCS2A02G263800	19.8742	-3.623	0.864316	-3.03477	0.00240722	0.0261205	FDR<0.05									TraesCS1A02G020800	607.139	10.3116	1.81533	5.12946	2.91e-07	5.38e-05	FDR<0.05	TraesCS5B02G442700	130.663	10.2994	1.1578	8.03195	9.59e-16	8.91e-13	FDR<0.05
								TraesCS2A02G535900	9.51843	5.07715	1.06604	3.82458	0.000130996	0.00808048	FDR<0.05	TraesCS6A02G231700	18.4275	-3.62059	0.814576	-3.21712	0.00129485	0.015487	FDR<0.05									TraesCS4A02G244300	86.0148	10.3292	1.19143	7.8303	4.87e-15	4.1e-12	FDR<0.05	TraesCSU02G009000	1375.12	10.3122	1.00011	9.3112	1.26e-20	2.35e-17	FDR<0.05
								TraesCS5A02G356800	53.3902	5.08878	0.974812	4.19442	2.74e-05	0.00210937	FDR<0.05	TraesCS7D02G206400	179.035	-3.618	0.935441	-2.79868	0.00513125	0.0494894	FDR<0.05									TraesCS5A02G270200	118.711	10.3657	1.72827	5.41911	5.99e-08	1.33e-05	FDR<0.05	TraesCS5D02G012300	1495.96	10.3196	0.771967	12.0726	1.47e-33	1.78e-29	FDR<0.05
								TraesCS5D02G050200	49.7525	5.10771	1.06858	3.84409	0.000121002	0.00756704	FDR<0.05	TraesCS6A02G386400	18.4558	-3.6172	0.785415	-3.33225	0.000861474	0.0108761	FDR<0.05									TraesCS5B02G442700	130.663	10.4079	1.15761	8.12701	4.4e-16	4.11e-13	FDR<0.05	TraesCS5A02G466500	157.253	10.3345	2.35251	3.9679	7.25e-05	0.00682538	FDR<0.05
								TraesCS1A02G239400	90.5033	5.12716	0.573071	7.20183	5.94e-13	3.21e-10	FDR<0.05	TraesCS6D02G193200	207.252	-3.61682	0.643695	-4.06531	4.8e-05	0.000898391	FDR<0.05									TraesCSU02G031600	434.251	10.4569	1.09331	8.64975	5.16e-18	6.52e-15	FDR<0.05	TraesCS4A02G436400	168.688	10.3809	1.87904	4.9924	5.96e-07	0.000106197	FDR<0.05
								TraesCS2B02G314500	67.9412	5.12779	0.70968	5.8164	6.01e-09	1.27e-06	FDR<0.05	TraesCS7D02G421200	169.708	-3.61341	0.557536	-4.68743	2.77e-06	7.25e-05	FDR<0.05									TraesCS3A02G478500	89.8936	10.5602	1.12072	8.53037	1.46e-17	1.63e-14	FDR<0.05	TraesCS7A02G175000	235.323	10.3829	1.87538	5.00319	5.64e-07	0.000101418	FDR<0.05
								TraesCS1B02G260600	80.9062	5.1344	0.499639	8.27479	1.29e-16	1.53e-13	FDR<0.05	TraesCS2D02G479200	18.5704	-3.61195	0.687146	-3.80116	0.000144023	0.00232767	FDR<0.05									TraesCS4A02G412100	294.414	10.577	1.40244	6.82886	8.56e-12	4.49e-09	FDR<0.05	TraesCS7D02G176400	137.532	10.4319	1.63961	5.75249	8.79e-09	2.68e-06	FDR<0.05
								TraesCS3B02G094800	107.168	5.13952	0.835722	4.95323	7.3e-07	8.8e-05	FDR<0.05	TraesCS3B02G535800	575.51	-3.61106	0.567063	-4.60452	4.13e-06	0.000103506	FDR<0.05									TraesCS2B02G040600	3655.51	10.6105	0.868384	11.0671	1.81e-28	1.37e-24	FDR<0.05	TraesCS5A02G270200	118.711	10.441	1.72833	5.46248	4.7e-08	1.18e-05	FDR<0.05
								TraesCS6D02G211400	55.1285	5.14324	0.768877	5.38869	7.1e-08	1.14e-05	FDR<0.05	TraesCS6B02G197200	3424.84	-3.61027	0.40434	-6.45562	1.08e-10	7.97e-09	FDR<0.05									TraesCS4B02G070700	71.6034	10.6282	1.14447	8.41279	4e-17	4.27e-14	FDR<0.05	TraesCS1B02G368300	763.373	10.4437	2.51371	3.75687	0.000172051	0.0144666	FDR<0.05
								TraesCS6D02G099200	53.3135	5.15086	0.664116	6.2502	4.1e-10	1.13e-07	FDR<0.05	TraesCS5A02G315000	28.2804	-3.60536	0.843865	-3.08741	0.00201908	0.0225421	FDR<0.05									TraesCS5D02G488700	121.152	10.6539	1.62129	5.95446	2.61e-09	8.02e-07	FDR<0.05	TraesCS4A02G244300	86.0148	10.4771	1.19147	7.95412	1.8e-15	1.63e-12	FDR<0.05
								TraesCS2D02G445900	5.12992	5.15359	1.26948	3.27189	0.00106829	0.0477079	FDR<0.05	TraesCS6A02G081200	46.8069	-3.60467	0.728436	-3.5757	0.000349291	0.00499144	FDR<0.05									TraesCS3A02G471100	149.667	10.6882	1.5613	6.20519	5.46e-10	1.97e-07	FDR<0.05	TraesCSU02G008900	1811.67	10.6052	0.985346	9.74801	1.88e-22	5.29e-19	FDR<0.05
								TraesCS6A02G240700	122.59	5.15588	0.822112	5.05512	4.3e-07	5.61e-05	FDR<0.05	TraesCS2A02G154300	210.775	-3.60416	0.512682	-5.07949	3.78e-07	1.26e-05	FDR<0.05									TraesCS2D02G575800	167.356	10.7719	1.55381	6.28898	3.2e-10	1.23e-07	FDR<0.05	TraesCS5B02G442600	793.374	10.6592	1.15653	8.35187	6.72e-17	7.98e-14	FDR<0.05
								TraesCS3A02G131200	130.796	5.15773	0.592651	7.01549	2.29e-12	1.13e-09	FDR<0.05	TraesCS5D02G184300	377.944	-3.60381	0.587568	-4.43151	9.36e-06	0.000210501	FDR<0.05									TraesCS2A02G027700	1935.69	10.8743	1.32029	7.47887	7.5e-14	5.75e-11	FDR<0.05	TraesCSU02G008800	3239.08	10.6974	1.13528	8.54184	1.32e-17	1.74e-14	FDR<0.05
								TraesCS3B02G150400	223.782	5.1644	0.846565	4.91917	8.69e-07	0.000102095	FDR<0.05	TraesCS4D02G169900	12.0912	-3.59893	0.925306	-2.80872	0.00497384	0.0482086	FDR<0.05									TraesCS2D02G518200	755.078	10.9136	1.43126	6.92651	4.31e-12	2.41e-09	FDR<0.05	TraesCS5D02G049200	178.074	10.8767	1.38927	7.10923	1.17e-12	6.99e-10	FDR<0.05
								TraesCS3A02G297100	497.629	5.16536	0.57278	7.27219	3.54e-13	1.97e-10	FDR<0.05	TraesCS5D02G203200	28.5398	-3.59679	0.622262	-4.17315	3e-05	0.000592618	FDR<0.05									TraesCSU02G008900	1811.67	11.1417	1.01668	9.97529	1.96e-23	5.56e-20	FDR<0.05	TraesCS5A02G004500	748.347	10.9335	0.974765	10.1907	2.18e-24	7.91e-21	FDR<0.05
								TraesCS2D02G482200	1410.99	5.16578	0.563302	7.39529	1.41e-13	8.89e-11	FDR<0.05	TraesCS7D02G498300	1007.43	-3.59582	0.588786	-4.40876	1.04e-05	0.000229875	FDR<0.05									TraesCS7B02G253700	4029.89	11.1459	1.4113	7.18908	6.52e-13	4.16e-10	FDR<0.05	TraesCS2D02G518200	755.078	10.9973	1.43131	6.98472	2.85e-12	1.6e-09	FDR<0.05
								TraesCS5A02G543600	104.979	5.16826	0.714684	5.83232	5.47e-09	1.17e-06	FDR<0.05	TraesCS7B02G111700	151.998	-3.59478	0.430599	-6.02599	1.68e-09	9.43e-08	FDR<0.05									TraesCS6B02G473800	1514.26	11.1513	1.31136	7.74109	9.86e-15	8.11e-12	FDR<0.05	TraesCS3A02G471100	149.667	11.0081	1.56128	6.4102	1.45e-10	6.16e-08	FDR<0.05
								TraesCS2B02G554900	46.3186	5.16924	1.11098	3.75274	0.00017491	0.0103069	FDR<0.05	TraesCS5A02G294800	27.2098	-3.5938	0.802368	-3.23269	0.00122632	0.0147843	FDR<0.05									TraesCS5B02G442600	793.374	11.2871	1.14613	8.97547	2.82e-19	4.1e-16	FDR<0.05	TraesCS2D02G029900	1310.78	11.0629	1.31703	7.64059	2.16e-14	1.7e-11	FDR<0.05
								TraesCS4B02G378000	964.701	5.18869	0.74743	5.60412	2.09e-08	3.94e-06	FDR<0.05	TraesCS5A02G115100	1665.63	-3.59274	0.326155	-7.94942	1.87e-15	4.01e-13	FDR<0.05									TraesCS5A02G090600	7599.73	11.301	0.785097	13.1207	2.51e-39	8.55e-35	FDR<0.05	TraesCS4A02G441700	149.516	11.1358	1.47066	6.89206	5.5e-12	2.93e-09	FDR<0.05
								TraesCS2B02G369100	301.695	5.19475	0.65272	6.42657	1.31e-10	4.2e-08	FDR<0.05	TraesCS2A02G422300	2463.95	-3.59187	0.419553	-6.1777	6.5e-10	4.02e-08	FDR<0.05									TraesCS5D02G102700	1271.65	11.3238	1.01603	10.1609	2.96e-24	9.2e-21	FDR<0.05	TraesCS6D02G328200	462.51	11.23	1.20897	8.46175	2.63e-17	3.3e-14	FDR<0.05
								TraesCS7A02G473600	1764.55	5.19697	0.800038	5.24597	1.55e-07	2.27e-05	FDR<0.05	TraesCS6B02G466400	17.724	-3.58818	0.692128	-3.73946	0.000184416	0.00287823	FDR<0.05									TraesCS1B02G411100	287.394	11.3605	1.51523	6.83757	8.05e-12	4.26e-09	FDR<0.05	TraesCSU02G008700	834.058	11.2523	1.07216	9.56234	1.15e-21	2.45e-18	FDR<0.05
								TraesCS1D02G253200	138.91	5.19802	0.886627	4.73482	2.19e-06	0.000231648	FDR<0.05	TraesCS1A02G212200	205.588	-3.58678	0.484657	-5.33734	9.43e-08	3.59e-06	FDR<0.05									TraesCSU02G226400	4465.45	11.3678	1.63058	6.35833	2.04e-10	8.19e-08	FDR<0.05	TraesCS2D02G030000	1353.49	11.304	1.24441	8.28019	1.23e-16	1.37e-13	FDR<0.05
								TraesCS1D02G307600	506.726	5.21139	0.664722	6.33557	2.36e-10	7.14e-08	FDR<0.05	TraesCS4D02G021400	554.029	-3.58325	0.443681	-5.8223	5.8e-09	2.93e-07	FDR<0.05									TraesCS6D02G328200	462.51	11.4091	1.24761	8.3432	7.23e-17	7.37e-14	FDR<0.05	TraesCS2A02G483300	500.389	11.3939	1.28964	8.05954	7.66e-16	7.3e-13	FDR<0.05
								TraesCS3A02G359700	26.523	5.21876	0.948733	4.44673	8.72e-06	0.00078017	FDR<0.05	TraesCS2D02G177400	16.0738	-3.57854	0.87711	-2.93982	0.00328404	0.0340672	FDR<0.05									TraesCS5D02G488400	251.932	11.453	1.55111	6.73904	1.59e-11	8.06e-09	FDR<0.05	TraesCS3D02G444900	1022.09	11.475	1.76865	5.9226	3.17e-09	1.07e-06	FDR<0.05
								TraesCS7D02G497800	246.844	5.22977	0.716193	5.90591	3.51e-09	7.85e-07	FDR<0.05	TraesCS4B02G135900	12.0835	-3.57787	0.913437	-2.82216	0.00477008	0.0465073	FDR<0.05									TraesCS2B02G445200	1429.74	11.5865	1.1093	9.54347	1.38e-21	2.77e-18	FDR<0.05	TraesCS4A02G412100	294.414	11.4821	1.40241	7.47431	7.76e-14	5.68e-11	FDR<0.05
								TraesCS4B02G377500	384.404	5.23877	0.711976	5.95353	2.62e-09	6.06e-07	FDR<0.05	TraesCS2D02G426800	536.363	-3.57682	0.468117	-5.50465	3.7e-08	1.54e-06	FDR<0.05									TraesCS5D02G011800	1491.57	11.5942	1.13841	9.30614	1.33e-20	2.21e-17	FDR<0.05	TraesCS5B02G096300	460.867	11.495	1.13111	9.27854	1.72e-20	3.11e-17	FDR<0.05
								TraesCS7D02G085100	22.6426	5.23967	0.792211	5.35169	8.71e-08	1.36e-05	FDR<0.05	TraesCS4A02G485400	14648.5	-3.57613	0.319639	-8.05949	7.66e-16	1.75e-13	FDR<0.05									TraesCS5D02G011900	1555.6	11.6178	1.16448	9.11806	7.65e-20	1.16e-16	FDR<0.05	TraesCS5B02G442800	406.452	11.5744	1.69921	6.22317	4.87e-10	1.93e-07	FDR<0.05
								TraesCS6D02G247100	127.364	5.24876	0.812922	5.22653	1.73e-07	2.5e-05	FDR<0.05	TraesCS7B02G499300	16.8065	-3.57581	0.8013	-3.21454	0.00130654	0.0155907	FDR<0.05									TraesCS5D02G049200	178.074	11.6238	1.38902	7.64843	2.03e-14	1.63e-11	FDR<0.05	TraesCS5D02G488500	2358.5	11.5798	0.857784	12.3338	5.95e-35	1.08e-30	FDR<0.05
								TraesCSU02G128800	198.18	5.25146	0.773078	5.4994	3.81e-08	6.55e-06	FDR<0.05	TraesCS2B02G558400	824.417	-3.57534	0.369672	-6.96655	3.25e-12	3.37e-10	FDR<0.05									TraesCS2A02G027600	414.367	11.7057	1.71664	6.23643	4.48e-10	1.65e-07	FDR<0.05	TraesCS2B02G606400	1736.34	11.5857	1.08603	9.74714	1.9e-22	5.29e-19	FDR<0.05
								TraesCS3B02G155900	951.981	5.25466	0.586805	7.25055	4.15e-13	2.3e-10	FDR<0.05	TraesCS2D02G351000	61.3895	-3.57416	0.577787	-4.4552	8.38e-06	0.000192181	FDR<0.05									TraesCS2D02G030100	224.376	11.8833	1.11068	9.7988	1.14e-22	2.78e-19	FDR<0.05	TraesCS7B02G015200	1508.52	11.6073	1.24346	8.53045	1.46e-17	1.89e-14	FDR<0.05
								TraesCS2A02G322500	10.5925	5.25572	1.01364	4.19845	2.69e-05	0.00208106	FDR<0.05	TraesCS5D02G169100	12.805	-3.5734	0.846086	-3.04154	0.00235373	0.0256616	FDR<0.05									TraesCS2A02G483300	500.389	12.0224	1.28968	8.54661	1.27e-17	1.45e-14	FDR<0.05	TraesCS2D02G030100	224.376	11.6325	1.11079	9.57203	1.05e-21	2.37e-18	FDR<0.05
								TraesCS6A02G403200	550.522	5.26125	0.836912	5.09164	3.55e-07	4.73e-05	FDR<0.05	TraesCS2B02G144200	48.7629	-3.57293	0.611119	-4.2102	2.55e-05	0.000513124	FDR<0.05									TraesCS3D02G444900	1022.09	12.0272	1.76854	6.23518	4.51e-10	1.66e-07	FDR<0.05	TraesCS5A02G287000	634.634	11.6772	1.28602	8.30256	1.02e-16	1.15e-13	FDR<0.05
								TraesCS6B02G004800	16.8433	5.26263	1.01526	4.19857	2.69e-05	0.00208106	FDR<0.05	TraesCS3B02G113600	65.5266	-3.57284	0.698001	-3.68602	0.000227793	0.00345406	FDR<0.05									TraesCS2B02G606200	2528.98	12.0286	1.15275	9.56725	1.1e-21	2.27e-18	FDR<0.05	TraesCS2B02G606300	672.176	11.6846	1.39252	7.67283	1.68e-14	1.39e-11	FDR<0.05
								TraesCS5B02G206300	6.18067	5.26778	1.27447	3.34866	0.000812023	0.0378491	FDR<0.05	TraesCS6D02G158600	3161.46	-3.57122	0.41929	-6.13232	8.66e-10	5.19e-08	FDR<0.05									TraesCS2D02G029300	643.226	12.0502	1.38971	7.95141	1.84e-15	1.63e-12	FDR<0.05	TraesCS7B02G080100	266.438	11.757	1.65049	6.51744	7.15e-11	3.24e-08	FDR<0.05
								TraesCS6A02G110500	62.0498	5.27267	0.68012	6.28222	3.34e-10	9.42e-08	FDR<0.05	TraesCS2B02G440800	128.449	-3.56815	0.452484	-5.67566	1.38e-08	6.35e-07	FDR<0.05									TraesCS1A02G384300	499.282	12.1083	1.38065	8.04574	8.57e-16	7.8e-13	FDR<0.05	TraesCS1A02G020800	607.139	11.83	1.85118	5.8503	4.91e-09	1.58e-06	FDR<0.05
								TraesCS4A02G401300	1122.76	5.27858	0.587574	7.28178	3.29e-13	1.87e-10	FDR<0.05	TraesCS3B02G424800	329.902	-3.56662	0.37927	-6.76727	1.31e-11	1.19e-09	FDR<0.05									TraesCS2A02G027300	523.837	12.1373	1.83811	6.05912	1.37e-09	4.51e-07	FDR<0.05	TraesCS5D02G488300	467.03	11.8557	1.79565	6.04555	1.49e-09	5.21e-07	FDR<0.05
								TraesCS7B02G265900	42.2068	5.28206	0.600956	7.12541	1.04e-12	5.41e-10	FDR<0.05	TraesCS7B02G050500	321.235	-3.56561	0.393884	-6.51361	7.34e-11	5.67e-09	FDR<0.05									TraesCS2B02G606400	1736.34	12.3075	1.18774	9.52021	1.73e-21	3.37e-18	FDR<0.05	TraesCS3A02G260100	397.191	11.8584	1.51404	7.17181	7.4e-13	4.58e-10	FDR<0.05
								TraesCS2D02G131600	20.8705	5.29531	1.04536	4.10892	3.98e-05	0.00293401	FDR<0.05	TraesCS3B02G445200	1798.78	-3.56249	0.482203	-5.31413	1.07e-07	4.03e-06	FDR<0.05									TraesCS2A02G027400	639.74	12.3154	1.70371	6.64165	3.1e-11	1.48e-08	FDR<0.05	TraesCS7D02G176500	455.115	11.8797	1.44965	7.50507	6.14e-14	4.54e-11	FDR<0.05
								TraesCS3B02G565600	20.8454	5.29737	1.03654	4.14588	3.39e-05	0.00255041	FDR<0.05	TraesCS2B02G317000	60.9085	-3.56227	0.502038	-5.10372	3.33e-07	1.12e-05	FDR<0.05									TraesCS5D02G488300	467.03	12.3277	1.79557	6.30867	2.81e-10	1.1e-07	FDR<0.05	TraesCS5D02G012000	1407.43	11.9723	1.13621	9.65686	4.6e-22	1.19e-18	FDR<0.05
								TraesCS5A02G016200	4633.89	5.29948	0.533926	8.05257	8.11e-16	8.64e-13	FDR<0.05	TraesCS7B02G484400	64.231	-3.5602	0.49391	-5.18353	2.18e-07	7.61e-06	FDR<0.05									TraesCS5A02G439700	2521.51	12.4241	1.23654	9.23879	2.49e-20	3.87e-17	FDR<0.05	TraesCS4D02G069500	321.619	12.0299	1.24893	8.83151	1.03e-18	1.56e-15	FDR<0.05
								TraesCS6D02G004000	163.941	5.30107	0.760835	5.6531	1.58e-08	3.04e-06	FDR<0.05	TraesCS3A02G425700	35.3488	-3.56	0.630929	-4.0575	4.96e-05	0.000923222	FDR<0.05									TraesCS2B02G445400	648.452	12.4992	1.59723	7.19951	6.04e-13	4e-10	FDR<0.05	TraesCS2D02G575800	167.356	12.1023	1.55359	7.14623	8.92e-13	5.48e-10	FDR<0.05
								TraesCS4B02G056000	57.0314	5.30371	0.847838	5.0761	3.85e-07	5.09e-05	FDR<0.05	TraesCS5A02G129200	46.871	-3.55902	0.511437	-5.0036	5.63e-07	1.78e-05	FDR<0.05									TraesCS2A02G565400	522.051	12.5635	1.34301	8.61013	7.3e-18	8.9e-15	FDR<0.05	TraesCS2B02G445200	1429.74	12.1425	1.18088	9.43576	3.88e-21	7.6e-18	FDR<0.05
								TraesCS3D02G508800	11.0779	5.30543	1.08867	3.95478	7.66e-05	0.00511737	FDR<0.05	TraesCS2A02G353900	64.2116	-3.5561	0.754918	-3.38594	0.000709358	0.00918768	FDR<0.05									TraesCS5D02G488500	2358.5	12.6929	0.996978	11.7284	9.12e-32	1.24e-27	FDR<0.05	TraesCS2B02G445300	3122.6	12.201	0.94548	11.8469	2.23e-32	2.02e-28	FDR<0.05
								TraesCS2D02G430300	20.407	5.3082	1.21686	3.54043	0.000399473	0.020907	FDR<0.05	TraesCS5A02G390600	228.811	-3.55462	0.453074	-5.63842	1.72e-08	7.73e-07	FDR<0.05									TraesCSU02G233000	1144.05	12.7239	1.98069	5.9191	3.24e-09	9.78e-07	FDR<0.05	TraesCS5A02G004900	1391.79	12.211	1.24351	9.01564	1.96e-19	3.3e-16	FDR<0.05
								TraesCS5D02G015700	44.4035	5.30893	0.705065	6.11139	9.88e-10	2.5e-07	FDR<0.05	TraesCS1B02G225700	1476.68	-3.55402	0.393181	-6.4958	8.26e-11	6.3e-09	FDR<0.05									TraesCS2B02G445600	4958.7	12.7375	1.07616	10.9069	1.07e-27	6.08e-24	FDR<0.05	TraesCS2A02G027800	1907.97	12.2303	0.91268	12.3048	8.54e-35	1.24e-30	FDR<0.05
								TraesCS7B02G065700	111.054	5.31322	0.894581	4.8215	1.42e-06	0.000158878	FDR<0.05	TraesCS4D02G173000	24.4615	-3.55365	0.659639	-3.87128	0.000108266	0.00182026	FDR<0.05									TraesCSU02G009000	1375.12	12.7647	1.21421	9.68917	3.35e-22	7.37e-19	FDR<0.05	TraesCS5A02G286900	287.725	12.2657	2.01896	5.57997	2.41e-08	6.27e-06	FDR<0.05
								TraesCS5D02G051300	5.06303	5.32491	1.30873	3.30467	0.000950873	0.043291	FDR<0.05	TraesCS3D02G243300	382.298	-3.5525	0.414446	-6.15882	7.33e-10	4.46e-08	FDR<0.05									TraesCS2A02G053300	473.129	12.8227	1.22059	9.68609	3.46e-22	7.37e-19	FDR<0.05	TraesCS1A02G384300	499.282	12.2894	1.38059	8.17726	2.9e-16	2.96e-13	FDR<0.05
								TraesCS4A02G403200	43.7628	5.32575	0.890039	4.86018	1.17e-06	0.000133233	FDR<0.05	TraesCS2A02G143500	93.0981	-3.55045	0.550735	-4.631	3.64e-06	9.25e-05	FDR<0.05									TraesCS5B02G096300	460.867	12.8582	1.13106	10.4842	1.02e-25	3.87e-22	FDR<0.05	TraesCS2D02G029300	643.226	12.4643	1.38966	8.24971	1.59e-16	1.7e-13	FDR<0.05
								TraesCS6A02G351600	3.62962	5.32861	1.2966	3.33842	0.000842554	0.0390213	FDR<0.05	TraesCS3A02G477000	36.7158	-3.54877	0.701355	-3.63407	0.000278986	0.00411748	FDR<0.05									TraesCS5D02G487900	1166.4	12.926	1.42518	8.36807	5.86e-17	6.06e-14	FDR<0.05	TraesCS5D02G102700	1271.65	12.4709	1.19293	9.61571	6.86e-22	1.72e-18	FDR<0.05
								TraesCS5D02G068800	20.5451	5.33681	0.778293	5.5722	2.52e-08	4.6e-06	FDR<0.05	TraesCS3D02G288800	23.1813	-3.54696	0.731037	-3.48404	0.000493913	0.00672026	FDR<0.05									TraesCS2B02G626400	629.503	12.9588	1.38931	8.6077	7.45e-18	8.93e-15	FDR<0.05	TraesCS2D02G029700	1635.99	12.5397	1.23445	9.34805	8.93e-21	1.7e-17	FDR<0.05
								TraesCS7B02G238300	192.709	5.34052	1.23294	3.52047	0.000430787	0.0222389	FDR<0.05	TraesCS3D02G340500	96.0792	-3.54692	0.563754	-4.51777	6.25e-06	0.000147877	FDR<0.05									TraesCS2B02G606300	672.176	12.9641	1.39249	8.5919	8.55e-18	1.01e-14	FDR<0.05	TraesCS2A02G027700	1935.69	12.5599	1.37069	8.43363	3.35e-17	4.12e-14	FDR<0.05
								TraesCS2B02G106200	12.2751	5.34618	1.15732	3.75537	0.000173084	0.0102409	FDR<0.05	TraesCS6D02G347500	83.8902	-3.54549	0.514664	-4.94593	7.58e-07	2.32e-05	FDR<0.05									TraesCS5A02G004900	1391.79	13.1179	1.30139	9.31144	1.26e-20	2.15e-17	FDR<0.05	TraesCS2A02G027600	414.367	12.6077	1.71657	6.76218	1.36e-11	6.84e-09	FDR<0.05
								TraesCS7D02G332100	14.4639	5.34714	1.15436	3.76584	0.000165989	0.00988571	FDR<0.05	TraesCS7B02G283300	88.4971	-3.54267	0.75104	-3.38553	0.000710419	0.00919978	FDR<0.05									TraesCS5D02G012300	1495.96	13.1712	1.12241	10.8437	2.14e-27	1.12e-23	FDR<0.05	TraesCS2B02G606500	3396.44	12.6431	1.21392	9.59131	8.7e-22	2.03e-18	FDR<0.05
								TraesCS6A02G001900	202.976	5.36324	0.809998	5.38673	7.18e-08	1.15e-05	FDR<0.05	TraesCS5B02G160400	97.3707	-3.54157	0.531229	-4.78431	1.72e-06	4.76e-05	FDR<0.05									TraesCS2B02G445300	3122.6	13.2854	1.07658	11.4116	3.66e-30	3.12e-26	FDR<0.05	TraesCS2A02G053300	473.129	12.8276	1.22061	9.68996	3.33e-22	8.93e-19	FDR<0.05
								TraesCS5B02G443800	1372.09	5.36563	1.06935	4.08251	4.46e-05	0.00323556	FDR<0.05	TraesCS3B02G091800	38.8511	-3.54026	0.522361	-4.86305	1.16e-06	3.37e-05	FDR<0.05									TraesCS2D02G029600	954.165	13.4062	1.33099	9.321	1.15e-20	2.02e-17	FDR<0.05	TraesCS7B02G253700	4029.89	12.8449	1.54749	7.65425	1.94e-14	1.56e-11	FDR<0.05
								TraesCS3D02G478200	110.638	5.40411	0.801494	5.49487	3.91e-08	6.68e-06	FDR<0.05	TraesCS1D02G117500	9.90074	-3.53742	0.875362	-2.89871	0.00374696	0.0379725	FDR<0.05									TraesCS5A02G004800	1326.64	13.6301	1.34103	9.41821	4.59e-21	8.47e-18	FDR<0.05	TraesCS2B02G445600	4958.7	13.0913	1.09653	11.0269	2.84e-28	1.58e-24	FDR<0.05
								TraesCS7D02G048700	62.4873	5.41107	0.952661	4.63026	3.65e-06	0.000362102	FDR<0.05	TraesCS5D02G316000	203.267	-3.53731	0.439924	-5.76762	8.04e-09	3.9e-07	FDR<0.05									TraesCS2D02G030000	1353.49	13.8028	1.44563	8.85618	8.28e-19	1.15e-15	FDR<0.05	TraesCS5D02G488900	4430.14	13.2073	1.23032	9.92209	3.34e-23	1.1e-19	FDR<0.05
								TraesCS5B02G059200	30.3969	5.41177	0.618496	7.13307	9.82e-13	5.16e-10	FDR<0.05	TraesCS6B02G015200	14.1185	-3.53688	0.887859	-2.8573	0.00427266	0.0423584	FDR<0.05									TraesCS5D02G446800	1118.57	13.8075	1.54094	8.31146	9.45e-17	9.35e-14	FDR<0.05	TraesCS2A02G565400	522.051	13.243	1.34297	9.11633	7.77e-20	1.37e-16	FDR<0.05
								TraesCS4B02G228700	64.737	5.41367	0.875947	5.03874	4.69e-07	6.01e-05	FDR<0.05	TraesCS1A02G331100	324.062	-3.53383	0.459287	-5.51687	3.45e-08	1.45e-06	FDR<0.05									TraesCSU02G008700	834.058	13.8941	1.21245	10.6348	2.05e-26	8.24e-23	FDR<0.05	TraesCS2A02G027400	639.74	13.2764	1.70366	7.20588	5.77e-13	3.67e-10	FDR<0.05
								TraesCS5B02G353400	100.863	5.42184	0.703884	6.28206	3.34e-10	9.42e-08	FDR<0.05	TraesCS3D02G342100	395.661	-3.53366	0.53765	-4.71247	2.45e-06	6.5e-05	FDR<0.05									TraesCS2D02G029500	1500.99	13.933	1.8584	6.95925	3.42e-12	2.01e-09	FDR<0.05	TraesCS2D02G029800	1576.75	13.3221	1.24769	9.8759	5.3e-23	1.67e-19	FDR<0.05
								TraesCS4A02G353100	3.96389	5.4255	1.34475	3.29094	0.000998548	0.0451235	FDR<0.05	TraesCS1A02G283400	1519.94	-3.53343	0.493447	-5.13414	2.83e-07	9.68e-06	FDR<0.05									TraesCS2D02G029900	1310.78	14.284	1.52306	8.7219	2.74e-18	3.52e-15	FDR<0.05	TraesCS5A02G439700	2521.51	13.3438	1.39321	8.85996	8e-19	1.26e-15	FDR<0.05
								TraesCS2D02G010100	10.2771	5.42911	1.16253	3.80988	0.000139036	0.00848262	FDR<0.05	TraesCS7A02G323200	46.1814	-3.53258	0.537012	-4.71606	2.4e-06	6.4e-05	FDR<0.05									TraesCS2D02G029700	1635.99	14.3022	1.35804	9.79514	1.18e-22	2.78e-19	FDR<0.05	TraesCS5D02G011800	1491.57	13.3628	1.30824	9.44992	3.39e-21	6.83e-18	FDR<0.05
								TraesCS5D02G342100	403.956	5.43198	0.761898	5.81702	5.99e-09	1.27e-06	FDR<0.05	TraesCS7D02G314000	67.8201	-3.53135	0.555914	-4.5535	5.28e-06	0.000127512	FDR<0.05									TraesCS2B02G606500	3396.44	14.4709	1.38004	9.76126	1.65e-22	3.76e-19	FDR<0.05	TraesCS2B02G626400	629.503	13.3642	1.3893	8.89959	5.61e-19	9.03e-16	FDR<0.05
								TraesCS3D02G501900	72.7316	5.43745	0.737118	6.02001	1.74e-09	4.16e-07	FDR<0.05	TraesCS5D02G477400	24.8484	-3.53115	0.718831	-3.52121	0.00042959	0.00596831	FDR<0.05									TraesCS5D02G488800	1716.19	14.562	1.46148	9.27961	1.7e-20	2.76e-17	FDR<0.05	TraesCS5D02G446800	1118.57	13.3691	1.54097	8.02685	1e-15	9.18e-13	FDR<0.05
								TraesCS4D02G229900	76.2148	5.45119	0.797133	5.58399	2.35e-08	4.34e-06	FDR<0.05	TraesCS5D02G103800	841.523	-3.52963	0.388237	-6.51568	7.24e-11	5.6e-09	FDR<0.05									TraesCS2A02G027800	1907.97	14.6803	1.12122	12.2013	3.06e-34	5.22e-30	FDR<0.05	TraesCS2A02G027300	523.837	13.4569	1.83803	6.77732	1.22e-11	6.25e-09	FDR<0.05
								TraesCS5D02G023400	3.83369	5.46933	1.2284	3.63835	0.000274392	0.0153456	FDR<0.05	TraesCS3B02G079000	9.42233	-3.52825	0.867863	-2.9132	0.0035775	0.0365986	FDR<0.05									TraesCS2D02G029800	1576.75	14.7337	1.24765	11.0076	3.51e-28	2.4e-24	FDR<0.05	TraesCS2B02G445400	648.452	13.5776	1.59717	7.87492	3.41e-15	3.01e-12	FDR<0.05
								TraesCS7B02G106300	111.071	5.48296	0.651216	6.88398	5.82e-12	2.67e-09	FDR<0.05	TraesCS4A02G434300	26.4604	-3.52762	0.730588	-3.45971	0.000540757	0.00727028	FDR<0.05									TraesCS2B02G040500	1852.62	14.7614	1.35335	10.1684	2.74e-24	8.92e-21	FDR<0.05	TraesCS5A02G004800	1326.64	13.7077	1.34104	9.47606	2.64e-21	5.47e-18	FDR<0.05
								TraesCS1A02G431400	52.8343	5.48542	0.900328	4.98199	6.29e-07	7.74e-05	FDR<0.05	TraesCS5D02G222000	39.0764	-3.52548	0.755904	-3.34101	0.00083474	0.0105865	FDR<0.05									TraesCSU02G008800	3239.08	15.5041	1.42873	10.1517	3.26e-24	9.67e-21	FDR<0.05	TraesCS2D02G029600	954.165	13.7275	1.33099	9.56244	1.15e-21	2.45e-18	FDR<0.05
								TraesCS3A02G039200	31.15	5.49028	0.824882	5.44353	5.22e-08	8.72e-06	FDR<0.05	TraesCS5D02G253400	57.833	-3.52131	0.551075	-4.57525	4.76e-06	0.000116706	FDR<0.05									TraesCS5D02G488900	4430.14	15.9826	1.39105	10.7707	4.73e-27	2.31e-23	FDR<0.05	TraesCS6B02G473800	1514.26	13.8503	1.50171	8.55714	1.16e-17	1.58e-14	FDR<0.05
								TraesCS5A02G321000	29.8966	5.50333	0.785042	5.73642	9.67e-09	1.96e-06	FDR<0.05	TraesCS7B02G260700	661.759	-3.51496	0.337104	-7.4605	8.62e-14	1.27e-11	FDR<0.05									TraesCS3A02G472100	109.657	16.0202	4.08451	3.67736	0.000235663	0.0183124	FDR<0.05	TraesCS5D02G488800	1716.19	13.9397	1.46151	8.85367	8.47e-19	1.31e-15	FDR<0.05
								TraesCS6D02G279700	4.481	5.51456	1.21378	3.71943	0.000199671	0.0116149	FDR<0.05	TraesCS3A02G300500	40.5475	-3.5137	0.806103	-3.11833	0.00181877	0.0206293	FDR<0.05									TraesCS2B02G445500	6140.54	16.4185	1.3399	11.5072	1.21e-30	1.38e-26	FDR<0.05	TraesCS2B02G606200	2528.98	14.2215	1.37813	9.59378	8.49e-22	2.03e-18	FDR<0.05
								TraesCS6A02G232700	77.4357	5.52774	0.93538	4.84054	1.29e-06	0.000145734	FDR<0.05	TraesCS1B02G023600	38.8694	-3.51143	0.732113	-3.43039	0.000602713	0.00797019	FDR<0.05									TraesCS2B02G174400	16.5179	19.3651	3.25755	5.63771	1.72e-08	4.37e-06	FDR<0.05	TraesCSU02G233000	1144.05	14.2566	1.98064	6.69309	2.19e-11	1.07e-08	FDR<0.05
								TraesCSU02G128700	185.836	5.53334	0.726062	6.24373	4.27e-10	1.16e-07	FDR<0.05	TraesCS4B02G344300	175.443	-3.51088	0.413227	-6.07627	1.23e-09	7.13e-08	FDR<0.05									TraesCS6A02G001800	13.1029	20.6869	2.95629	6.65933	2.75e-11	1.34e-08	FDR<0.05	TraesCS2B02G040500	1852.62	14.4946	1.35336	9.97122	2.04e-23	7.03e-20	FDR<0.05
								TraesCS3A02G305200	8.31343	5.53572	1.25691	3.60862	0.000307828	0.016877	FDR<0.05	TraesCS1D02G214900	21.4222	-3.4998	0.696231	-3.59047	0.000330082	0.0047535	FDR<0.05									TraesCS7B02G342400	225.868	20.9178	2.37242	8.39555	4.64e-17	4.87e-14	FDR<0.05	TraesCS2B02G445500	6140.54	14.513	1.28348	10.5284	6.39e-26	2.97e-22	FDR<0.05
								TraesCS7D02G457600	12.2867	5.54707	1.26191	3.60333	0.000314162	0.0171852	FDR<0.05	TraesCS5D02G286000	131.089	-3.49934	0.751218	-3.32705	0.000877695	0.0110597	FDR<0.05									TraesCS6D02G037300	7.58586	21.7891	4.61608	4.50362	6.68e-06	0.000850849	FDR<0.05	TraesCSU02G226400	4465.45	14.6225	1.78001	7.65303	1.96e-14	1.56e-11	FDR<0.05
								TraesCS3B02G446500	649.772	5.5481	0.744273	6.1108	9.91e-10	2.5e-07	FDR<0.05	TraesCS5A02G309000	345.489	-3.49872	0.524771	-4.76154	1.92e-06	5.26e-05	FDR<0.05									TraesCSU02G076600	88.4003	22.5709	2.44763	8.81298	1.22e-18	1.66e-15	FDR<0.05	TraesCS2D02G029500	1500.99	14.8452	1.85838	7.45011	9.33e-14	6.76e-11	FDR<0.05
								TraesCS5D02G096800	7.86402	5.55303	1.32536	3.43533	0.000591841	0.029301	FDR<0.05	TraesCS2A02G534300	15.3101	-3.49741	0.88874	-2.81006	0.00495328	0.048035	FDR<0.05									TraesCSU02G252000	47.23	22.6925	2.34127	9.26529	1.95e-20	3.09e-17	FDR<0.05	TraesCS2D02G498800	24.4552	14.9873	2.50964	5.57341	2.5e-08	6.49e-06	FDR<0.05
								TraesCS7D02G064100	7.33777	5.55616	1.2582	3.62117	0.000293269	0.0161644	FDR<0.05	TraesCS7A02G554200	34.2999	-3.49567	0.644736	-3.87085	0.000108458	0.00182306	FDR<0.05									TraesCSU02G244600	52.9912	23.0541	2.34279	9.41363	4.79e-21	8.61e-18	FDR<0.05	TraesCS7B02G242900	14.8193	15.508	3.7788	3.83932	0.000123378	0.01104	FDR<0.05
								TraesCS1A02G358400	217.123	5.56152	0.572427	7.96874	1.6e-15	1.61e-12	FDR<0.05	TraesCS4A02G319100	139.021	-3.49421	0.325184	-7.67015	1.72e-14	2.95e-12	FDR<0.05									TraesCS1B02G368300	763.373	23.6793	2.51465	9.01888	1.9e-19	2.82e-16	FDR<0.05	TraesCS2D02G557500	71.1126	15.9866	3.08394	4.85956	1.18e-06	0.00019076	FDR<0.05
								TraesCS6B02G204500	89.7482	5.59131	0.619828	7.4074	1.29e-13	8.34e-11	FDR<0.05	TraesCS7A02G348800	67.0571	-3.494	0.608448	-4.09895	4.15e-05	0.000790986	FDR<0.05									TraesCS2D02G470400	51.8432	23.7676	2.31846	9.82012	9.22e-23	2.33e-19	FDR<0.05	TraesCS5A02G502100	26.2111	16.9217	3.04297	5.23231	1.67e-07	3.53e-05	FDR<0.05
								TraesCS1D02G363300	240.032	5.60142	0.577304	7.97052	1.58e-15	1.61e-12	FDR<0.05	TraesCS5D02G188700	58.3889	-3.49353	0.881653	-2.82824	0.00468048	0.0458372	FDR<0.05									TraesCS6B02G006800	177.088	24.3328	2.17445	10.7304	7.32e-27	3.33e-23	FDR<0.05	TraesCS7D02G204700	3.61347	17.3311	3.03368	5.38326	7.31e-08	1.72e-05	FDR<0.05
								TraesCS4A02G327400	309.923	5.60744	1.12333	4.10158	4.1e-05	0.00301948	FDR<0.05	TraesCS4B02G396900	131.199	-3.49337	0.434904	-5.73314	9.86e-09	4.69e-07	FDR<0.05									TraesCS2A02G027200	475.986	24.3362	3.72882	6.25833	3.89e-10	1.45e-07	FDR<0.05	TraesCS2B02G174400	16.5179	18.8712	3.27306	5.46009	4.76e-08	1.19e-05	FDR<0.05
								TraesCSU02G205900	735.188	5.60747	1.16772	3.94568	7.96e-05	0.00530103	FDR<0.05	TraesCS5B02G212000	53.1262	-3.49333	0.521827	-4.77809	1.77e-06	4.89e-05	FDR<0.05									TraesCS2B02G493200	135.255	24.586	2.82944	8.33593	7.69e-17	7.72e-14	FDR<0.05	TraesCS6D02G037300	7.58586	21.736	4.61671	4.4915	7.07e-06	0.000931984	FDR<0.05
								TraesCSU02G128600	358.943	5.61762	0.679722	6.79339	1.1e-11	4.62e-09	FDR<0.05	TraesCS3A02G141500	33.2007	-3.49281	0.792818	-3.14424	0.00166521	0.0191305	FDR<0.05									TraesCS2B02G493300	164.179	24.7391	2.77771	8.54628	1.27e-17	1.45e-14	FDR<0.05	TraesCS2A02G040700	205.476	21.8068	5.98502	3.47648	0.000508049	0.0362792	FDR<0.05
								TraesCSU02G208100	40.3732	5.62141	0.902515	5.12059	3.05e-07	4.17e-05	FDR<0.05	TraesCS4A02G315900	131.341	-3.49247	0.373521	-6.67291	2.51e-11	2.16e-09	FDR<0.05									TraesCS2D02G029400	409.121	26.6895	2.2462	11.4369	2.74e-30	2.67e-26	FDR<0.05	TraesCS7B02G342400	225.868	22.197	2.37216	8.93573	4.04e-19	6.66e-16	FDR<0.05
								TraesCS1B02G299700	15.1856	5.63359	1.03163	4.49153	7.07e-06	0.000645507	FDR<0.05	TraesCS2D02G018000	289.176	-3.49199	0.4504	-5.53285	3.15e-08	1.33e-06	FDR<0.05									TraesCS5D02G446900	336.556	26.7532	1.74362	14.7699	2.29e-49	1.56e-44	FDR<0.05	TraesCS1D02G413800	4.71526	22.4936	5.98441	3.5916	0.000328656	0.0253684	FDR<0.05
								TraesCS7D02G456800	15.0039	5.63666	1.07362	4.31871	1.57e-05	0.00130449	FDR<0.05	TraesCS2B02G186200	22.3166	-3.49158	0.859328	-2.89946	0.00373809	0.0378986	FDR<0.05									TraesCS5A02G439900	755.827	27.172	2.55365	10.2489	1.2e-24	4.3e-21	FDR<0.05	TraesCS2D02G039300	198.243	22.9278	5.98414	3.66433	0.000247989	0.0199492	FDR<0.05
								TraesCS2D02G379000	976.712	5.6368	1.27954	3.62379	0.000290318	0.0160663	FDR<0.05	TraesCS2B02G107200	39.3904	-3.49121	0.636666	-3.91291	9.12e-05	0.00156847	FDR<0.05																	TraesCS1D02G028000	8.42081	23.0229	1.98393	11.1007	1.25e-28	7.52e-25	FDR<0.05
								TraesCS6B02G215200	11.0961	5.64081	1.24	3.74259	0.000182137	0.010672	FDR<0.05	TraesCS6B02G031500	109.618	-3.49118	0.646936	-3.85073	0.000117766	0.00195852	FDR<0.05																	TraesCS3B02G531300	14.4836	23.1493	2.25812	9.80874	1.03e-22	3.12e-19	FDR<0.05
								TraesCS6D02G246500	90.1785	5.64727	0.79771	5.82576	5.69e-09	1.21e-06	FDR<0.05	TraesCS7D02G013100	21.316	-3.49026	0.698887	-3.56318	0.000366393	0.00521016	FDR<0.05																	TraesCS6A02G001800	13.1029	23.571	2.94912	7.65345	1.96e-14	1.56e-11	FDR<0.05
								TraesCS3A02G138200	1535.39	5.6526	0.636769	7.30658	2.74e-13	1.59e-10	FDR<0.05	TraesCS7D02G294300	1472.09	-3.48731	0.359167	-6.92521	4.35e-12	4.39e-10	FDR<0.05																	TraesCSU02G252000	47.23	25.1848	2.33953	10.3374	4.77e-25	2.03e-21	FDR<0.05
								TraesCS6B02G269000	17.3422	5.65979	0.982854	4.74108	2.13e-06	0.000226816	FDR<0.05	TraesCS4D02G095500	224.095	-3.48613	0.593101	-4.19174	2.77e-05	0.000552081	FDR<0.05																	TraesCS5D02G446900	336.556	25.3197	1.74395	13.9452	3.36e-44	2.44e-39	FDR<0.05
								TraesCS4B02G053500	7.25752	5.66611	1.36435	3.42003	0.00062615	0.0306852	FDR<0.05	TraesCS6D02G115600	332.773	-3.48579	0.636648	-3.90449	9.44e-05	0.00161639	FDR<0.05																	TraesCSU02G244600	52.9912	25.6442	2.34126	10.5261	6.55e-26	2.97e-22	FDR<0.05
								TraesCS5B02G270800	5.09937	5.67079	1.30549	3.57781	0.000346488	0.018644	FDR<0.05	TraesCS7B02G109200	248.113	-3.48537	0.474697	-5.23569	1.64e-07	5.9e-06	FDR<0.05																	TraesCS6B02G006800	177.088	25.7277	2.17392	11.3747	5.59e-30	4.5e-26	FDR<0.05
								TraesCS5A02G232500	88.0638	5.67333	0.780966	5.98404	2.18e-09	5.14e-07	FDR<0.05	TraesCS1B02G365400	166.677	-3.48491	0.540687	-4.59585	4.31e-06	0.000106981	FDR<0.05																	TraesCS2B02G493200	135.255	25.8921	2.82916	8.7984	1.39e-18	2.01e-15	FDR<0.05
								TraesCS4D02G333000	7.75052	5.68364	1.1241	4.16656	3.09e-05	0.0023552	FDR<0.05	TraesCS3D02G343000	159.033	-3.48407	0.506391	-4.90543	9.32e-07	2.79e-05	FDR<0.05																	TraesCSU02G076600	88.4003	26.0273	2.44524	10.2351	1.38e-24	5.56e-21	FDR<0.05
								TraesCS2D02G543400	8.6783	5.6841	1.28854	3.6352	0.000277763	0.0155222	FDR<0.05	TraesCS6D02G344000	22.1572	-3.48376	0.745318	-3.33248	0.000860755	0.0108689	FDR<0.05																	TraesCS2A02G027200	475.986	27.1239	3.72841	7.00672	2.44e-12	1.39e-09	FDR<0.05
								TraesCS6B02G125800	476.793	5.68895	1.33845	3.50328	0.000459561	0.0235399	FDR<0.05	TraesCS7D02G410400	34.0426	-3.48346	0.846766	-2.93287	0.0033584	0.0347342	FDR<0.05																	TraesCS2D02G029400	409.121	27.6879	2.24615	11.8816	1.47e-32	1.53e-28	FDR<0.05
								TraesCSU02G145500	446.767	5.70157	0.888981	5.28872	1.23e-07	1.85e-05	FDR<0.05	TraesCS3D02G301300	114.591	-3.48296	0.621726	-3.99366	6.51e-05	0.00117011	FDR<0.05																	TraesCS1D02G020400	817.193	28.5885	2.09038	13.1978	9.03e-40	3.27e-35	FDR<0.05
								TraesCS1A02G328800	60.8822	5.70824	1.06373	4.42616	9.59e-06	0.000846864	FDR<0.05	TraesCS7B02G067400	106.664	-3.48284	0.44141	-5.6248	1.86e-08	8.31e-07	FDR<0.05																	TraesCS5A02G439900	755.827	28.845	2.55358	10.9043	1.1e-27	5.69e-24	FDR<0.05
								TraesCS7B02G399300	6.20146	5.71063	1.17856	3.99694	6.42e-05	0.00440001	FDR<0.05	TraesCS3A02G327100	26.9038	-3.48268	0.769813	-3.22504	0.00125955	0.0151221	FDR<0.05
								TraesCS6D02G247000	146.822	5.72063	0.973294	4.85016	1.23e-06	0.000139708	FDR<0.05	TraesCS4D02G088500	646.5	-3.48216	0.379135	-6.54691	5.87e-11	4.64e-09	FDR<0.05
								TraesCS7A02G127300	4.61485	5.72274	1.22588	3.85252	0.00011691	0.00736838	FDR<0.05	TraesCS7D02G386000	165.324	-3.4817	0.427869	-5.80014	6.63e-09	3.29e-07	FDR<0.05
								TraesCS5B02G150200	25.1303	5.72382	0.835308	5.65519	1.56e-08	3.03e-06	FDR<0.05	TraesCS1A02G007900	175.889	-3.48148	0.323361	-7.67403	1.67e-14	2.88e-12	FDR<0.05
								TraesCS3B02G496500	31.328	5.7274	1.37877	3.42871	0.000606468	0.0298279	FDR<0.05	TraesCS1B02G226100	1280.22	-3.47964	0.354971	-6.98547	2.84e-12	2.98e-10	FDR<0.05
								TraesCS2A02G529900	30.37	5.72764	1.22252	3.86712	0.000110128	0.0070265	FDR<0.05	TraesCS7A02G191000	51.8709	-3.47727	0.572278	-4.32879	1.5e-05	0.000319149	FDR<0.05
								TraesCS2A02G026500	108.885	5.72799	0.940429	5.02749	4.97e-07	6.34e-05	FDR<0.05	TraesCS4D02G262100	294.491	-3.47608	0.475301	-5.2095	1.89e-07	6.71e-06	FDR<0.05
								TraesCS2A02G058100	1982.71	5.74702	1.12984	4.2015	2.65e-05	0.002062	FDR<0.05	TraesCS1D02G206800	32.2845	-3.4756	0.700957	-3.53174	0.000412835	0.00576648	FDR<0.05
								TraesCS5A02G475400	22.7484	5.75101	1.33947	3.54694	0.000389731	0.0205139	FDR<0.05	TraesCS7D02G443500	166.584	-3.47464	0.83793	-2.95327	0.00314424	0.0328426	FDR<0.05
								TraesCS2D02G296100	43.4339	5.76051	0.829856	5.73655	9.66e-09	1.96e-06	FDR<0.05	TraesCS2B02G389900	11.904	-3.4746	0.799369	-3.09569	0.00196355	0.0220034	FDR<0.05
								TraesCS7D02G334700	64.0824	5.7641	1.10563	4.30895	1.64e-05	0.00135413	FDR<0.05	TraesCS1A02G180000	98.9061	-3.47393	0.660569	-3.74515	0.000180283	0.00281857	FDR<0.05
								TraesCS2A02G585600	10.8386	5.77048	1.40653	3.39168	0.000694662	0.0332776	FDR<0.05	TraesCS7A02G453000	567.473	-3.47122	0.482738	-5.11917	3.07e-07	1.04e-05	FDR<0.05
								TraesCS7D02G161800	166.194	5.78506	0.969694	4.93461	8.03e-07	9.48e-05	FDR<0.05	TraesCS5A02G461300	617.504	-3.46872	0.490255	-5.03558	4.76e-07	1.54e-05	FDR<0.05
								TraesCS5D02G365800	156.993	5.79728	1.14205	4.2006	2.66e-05	0.00206806	FDR<0.05	TraesCS2A02G301000	149.004	-3.46836	0.818037	-3.01742	0.00254939	0.0274765	FDR<0.05
								TraesCS3A02G000100	95.0646	5.80964	0.88502	5.4345	5.5e-08	9.16e-06	FDR<0.05	TraesCS7A02G234900	72.6555	-3.46774	0.533372	-4.62667	3.72e-06	9.42e-05	FDR<0.05
								TraesCS6B02G420200	365.947	5.81352	1.12157	4.29176	1.77e-05	0.0014436	FDR<0.05	TraesCS6A02G279700	433.222	-3.46605	0.359936	-6.85137	7.31e-12	7.02e-10	FDR<0.05
								TraesCS5D02G452500	2135.08	5.81462	0.551828	8.72485	2.67e-18	4.6e-15	FDR<0.05	TraesCS6D02G139700	47.1103	-3.46486	0.678425	-3.6332	0.000279923	0.00412878	FDR<0.05
								TraesCS6A02G294200	69.629	5.81712	1.25597	3.83537	0.000125375	0.00780686	FDR<0.05	TraesCS1A02G188100	202.706	-3.46393	0.576289	-4.27551	1.91e-05	0.000396729	FDR<0.05
								TraesCS6A02G224200	19.078	5.81805	1.16543	4.13415	3.56e-05	0.00266757	FDR<0.05	TraesCS1D02G176000	559.837	-3.46338	0.877543	-2.80713	0.00499851	0.0484047	FDR<0.05
								TraesCS2B02G360300	11.7365	5.81933	0.882031	5.4639	4.66e-08	7.83e-06	FDR<0.05	TraesCS4B02G194100	750.256	-3.46259	0.438239	-5.61928	1.92e-08	8.57e-07	FDR<0.05
								TraesCS7B02G372000	24.5279	5.82085	1.43258	3.36515	0.000765008	0.0358885	FDR<0.05	TraesCS3B02G271400	208.981	-3.45826	0.493799	-4.97825	6.42e-07	2.01e-05	FDR<0.05
								TraesCS1A02G354200	6.26583	5.82803	1.21175	3.98434	6.77e-05	0.00461397	FDR<0.05	TraesCS3D02G345200	39.2517	-3.45816	0.634752	-3.87263	0.000107667	0.00181228	FDR<0.05
								TraesCS7A02G132000	56.4719	5.84576	0.843181	5.747	9.08e-09	1.87e-06	FDR<0.05	TraesCS5B02G135400	13.0041	-3.45698	0.831681	-2.95424	0.0031344	0.0327634	FDR<0.05
								TraesCS5B02G166300	523.675	5.85245	1.07757	4.50312	6.7e-06	0.000614354	FDR<0.05	TraesCS4B02G275200	46.6153	-3.4536	0.537292	-4.56661	4.96e-06	0.000120763	FDR<0.05
								TraesCS5D02G330900	10.7542	5.85828	1.25666	3.86604	0.000110617	0.00705144	FDR<0.05	TraesCS2A02G113800	207.456	-3.45339	0.477221	-5.141	2.73e-07	9.36e-06	FDR<0.05
								TraesCS3B02G004100	666.476	5.86697	0.737248	6.60153	4.07e-11	1.53e-08	FDR<0.05	TraesCS2D02G435400	18.2426	-3.45313	0.653441	-3.75417	0.000173917	0.00273142	FDR<0.05
								TraesCS3B02G293200	1038.96	5.87593	1.10842	4.399	1.09e-05	0.000945108	FDR<0.05	TraesCS6B02G416400	85.7919	-3.45229	0.634355	-3.86579	0.000110728	0.00185482	FDR<0.05
								TraesCS5B02G523200	18.5761	5.87663	1.08629	4.48925	7.15e-06	0.000651632	FDR<0.05	TraesCS3A02G132300	61.6668	-3.44943	0.569552	-4.30062	1.7e-05	0.000358651	FDR<0.05
								TraesCS2A02G090200	69.8425	5.87815	1.30705	3.73219	0.00018982	0.0110685	FDR<0.05	TraesCS6A02G106000	2245.54	-3.44759	0.377937	-6.47619	9.41e-11	7.07e-09	FDR<0.05
								TraesCS7D02G034800	694.038	5.88491	1.03957	4.69899	2.61e-06	0.000270714	FDR<0.05	TraesCS4A02G417000	36.4977	-3.44619	0.62097	-3.9393	8.17e-05	0.00142552	FDR<0.05
								TraesCS1B02G481300	531.97	5.88854	0.973881	5.01965	5.18e-07	6.54e-05	FDR<0.05	TraesCS4D02G240400	238.547	-3.44103	0.732698	-3.33156	0.000863598	0.0108972	FDR<0.05
								TraesCS2B02G151000	5.89868	5.89986	1.24936	3.92189	8.79e-05	0.00576172	FDR<0.05	TraesCS7D02G163800	144.265	-3.43905	0.390461	-6.2466	4.19e-10	2.72e-08	FDR<0.05
								TraesCS3A02G501200	10.9154	5.90947	1.24834	3.9328	8.4e-05	0.00555258	FDR<0.05	TraesCS1D02G333800	223.646	-3.43622	0.420067	-5.7996	6.65e-09	3.3e-07	FDR<0.05
								TraesCS1B02G374900	271.116	5.91188	0.650712	7.54846	4.4e-14	3.26e-11	FDR<0.05	TraesCS5A02G179700	292.209	-3.4344	0.603661	-4.03273	5.51e-05	0.00101243	FDR<0.05
								TraesCS6B02G260400	61.6231	5.91194	0.911009	5.39176	6.98e-08	1.12e-05	FDR<0.05	TraesCS1B02G376200	34.3515	-3.43429	0.623774	-3.90252	9.52e-05	0.00162884	FDR<0.05
								TraesCS2A02G032100	15.6588	5.91765	1.48249	3.31717	0.000909351	0.0415835	FDR<0.05	TraesCS5D02G434200	20.9582	-3.434	0.679237	-3.58343	0.000339115	0.00486232	FDR<0.05
								TraesCS7D02G360600	19.5846	5.92764	0.908407	5.42449	5.81e-08	9.55e-06	FDR<0.05	TraesCSU02G083100	101.846	-3.43047	0.4544	-5.34874	8.86e-08	3.39e-06	FDR<0.05
								TraesCS6B02G421900	44.6551	5.9318	1.20391	4.0965	4.19e-05	0.00307088	FDR<0.05	TraesCS3B02G464200	198.303	-3.42974	0.398332	-6.0998	1.06e-09	6.24e-08	FDR<0.05
								TraesCS2A02G164900	6.05762	5.95779	1.36492	3.63229	0.000280913	0.0156741	FDR<0.05	TraesCS3B02G376800	335.465	-3.4292	0.378771	-6.41338	1.42e-10	1.03e-08	FDR<0.05
								TraesCS4A02G388700	45.5334	5.96068	0.883294	5.61611	1.95e-08	3.7e-06	FDR<0.05	TraesCS6D02G116100	33.8266	-3.42628	0.613091	-3.95746	7.58e-05	0.00133556	FDR<0.05
								TraesCS3A02G492800	5.09143	5.96215	1.22222	4.05996	4.91e-05	0.0035152	FDR<0.05	TraesCS4A02G181100	51.8689	-3.42549	0.757336	-3.20266	0.00136163	0.0161444	FDR<0.05
								TraesCS7D02G150600	19.3895	5.96649	1.19549	4.15437	3.26e-05	0.00246784	FDR<0.05	TraesCS3B02G347400	490.782	-3.42509	0.504928	-4.80283	1.56e-06	4.38e-05	FDR<0.05
								TraesCS4B02G271900	685.478	5.96776	0.693821	7.16001	8.07e-13	4.27e-10	FDR<0.05	TraesCS4B02G302800	93.9931	-3.42477	0.639751	-3.79017	0.000150544	0.0024151	FDR<0.05
								TraesCS5B02G565300	35.856	5.96974	1.05512	4.71013	2.48e-06	0.000258187	FDR<0.05	TraesCS5A02G181000	5173.94	-3.42392	0.336058	-7.21279	5.48e-13	6.83e-11	FDR<0.05
								TraesCS2A02G298000	57.2619	5.98811	0.761214	6.55283	5.65e-11	2.06e-08	FDR<0.05	TraesCS2A02G025900	78.2784	-3.4215	0.66492	-3.64179	0.000270751	0.00401473	FDR<0.05
								TraesCS6D02G262400	185.746	5.98902	0.773128	6.45303	1.1e-10	3.63e-08	FDR<0.05	TraesCS7A02G246000	10.5489	-3.41946	0.831374	-2.91019	0.00361206	0.0368839	FDR<0.05
								TraesCS3B02G481800	55.603	6.00023	1.06229	4.70703	2.51e-06	0.000261376	FDR<0.05	TraesCS5D02G454500	16.1669	-3.41841	0.834785	-2.89704	0.003767	0.038133	FDR<0.05
								TraesCS2B02G566000	2.61898	6.00562	1.53628	3.25827	0.00112092	0.0497213	FDR<0.05	TraesCS1B02G281200	631.152	-3.41683	0.628241	-3.84698	0.000119585	0.00198431	FDR<0.05
								TraesCS2D02G574100	3.59684	6.00601	1.48996	3.35982	0.000779921	0.0365645	FDR<0.05	TraesCS7A02G157500	56.5233	-3.41665	0.566547	-4.26558	1.99e-05	0.000412657	FDR<0.05
								TraesCSU02G252800	227.121	6.00895	0.764727	6.54998	5.75e-11	2.09e-08	FDR<0.05	TraesCS1D02G215400	1321.23	-3.41632	0.508327	-4.75347	2e-06	5.43e-05	FDR<0.05
								TraesCS2D02G446000	6.6812	6.01509	1.29906	3.86056	0.000113129	0.00719894	FDR<0.05	TraesCS2B02G067600	35.1661	-3.41341	0.555324	-4.34594	1.39e-05	0.00029765	FDR<0.05
								TraesCS1A02G386500	19.4801	6.01718	0.995833	5.03817	4.7e-07	6.02e-05	FDR<0.05	TraesCS4D02G287800	401.205	-3.41321	0.463197	-5.20989	1.89e-07	6.7e-06	FDR<0.05
								TraesCS5A02G334900	3.85458	6.01825	1.13666	4.4149	1.01e-05	0.000884619	FDR<0.05	TraesCS1D02G112400	56.0624	-3.41317	0.529113	-4.56079	5.1e-06	0.000123701	FDR<0.05
								TraesCS5D02G478500	101.324	6.03255	0.992336	5.07142	3.95e-07	5.19e-05	FDR<0.05	TraesCS2B02G017600	572.342	-3.4128	0.500512	-4.82068	1.43e-06	4.06e-05	FDR<0.05
								TraesCS3A02G255600	65.4935	6.03643	1.02575	4.91	9.11e-07	0.000106644	FDR<0.05	TraesCS3A02G346400	36.5635	-3.40824	0.64886	-3.7115	0.000206035	0.00317395	FDR<0.05
								TraesCS6D02G162600	49.3598	6.03776	1.23559	4.0772	4.56e-05	0.00329707	FDR<0.05	TraesCS7B02G011200	107.007	-3.40817	0.486688	-4.94808	7.49e-07	2.3e-05	FDR<0.05
								TraesCS3B02G392200	47.5265	6.04186	0.908598	5.54906	2.87e-08	5.13e-06	FDR<0.05	TraesCS1A02G369600	756.779	-3.40676	0.475275	-5.06393	4.11e-07	1.35e-05	FDR<0.05
								TraesCS3D02G500800	41.2263	6.04829	0.909456	5.55089	2.84e-08	5.09e-06	FDR<0.05	TraesCS6D02G253900	84.7145	-3.40644	0.734196	-3.27765	0.00104674	0.0128808	FDR<0.05
								TraesCS3A02G326800	181.941	6.05127	1.06851	4.7274	2.27e-06	0.000239702	FDR<0.05	TraesCS1A02G082700	107.32	-3.40491	0.342854	-7.01439	2.31e-12	2.49e-10	FDR<0.05
								TraesCS7A02G450100	13.2744	6.05214	1.49674	3.37543	0.000737011	0.0347777	FDR<0.05	TraesCS4A02G295900	13.8065	-3.39691	0.819605	-2.92447	0.00345041	0.0355437	FDR<0.05
								TraesCS7A02G273800	4.24968	6.06059	1.29152	3.91832	8.92e-05	0.00583303	FDR<0.05	TraesCS6D02G289100	17.7104	-3.39677	0.788395	-3.04006	0.00236534	0.0257533	FDR<0.05
								TraesCS1A02G347000	216.264	6.07031	0.686672	7.3839	1.54e-13	9.36e-11	FDR<0.05	TraesCS1D02G282600	1322.32	-3.39671	0.495139	-4.84049	1.3e-06	3.71e-05	FDR<0.05
								TraesCS7A02G118400	4.1167	6.08499	1.37145	3.70774	0.000209117	0.0120867	FDR<0.05	TraesCS3A02G318500	400.188	-3.39596	0.521137	-4.59756	4.27e-06	0.000106199	FDR<0.05
								TraesCS2D02G194500	69.0151	6.09535	0.93835	5.43012	5.63e-08	9.3e-06	FDR<0.05	TraesCS1D02G297400	15.519	-3.39584	0.769848	-3.1121	0.00185762	0.0210113	FDR<0.05
								TraesCS6D02G141600	15.8956	6.10547	1.46184	3.4925	0.000478527	0.0243223	FDR<0.05	TraesCS1D02G215300	1373.94	-3.39465	0.467618	-5.12095	3.04e-07	1.03e-05	FDR<0.05
								TraesCS2D02G600900	16.7507	6.12088	1.30723	3.91734	8.95e-05	0.0058514	FDR<0.05	TraesCS4B02G383000	682.842	-3.39141	0.346292	-6.90578	4.99e-12	4.97e-10	FDR<0.05
								TraesCS2A02G028000	12.6669	6.12194	1.26127	4.06094	4.89e-05	0.00350397	FDR<0.05	TraesCS2B02G234500	75.5073	-3.39117	0.719327	-3.32417	0.00088682	0.0111533	FDR<0.05
								TraesCS4A02G404100	140.126	6.13503	0.847554	6.05864	1.37e-09	3.38e-07	FDR<0.05	TraesCS4A02G254000	40.3783	-3.39057	0.51784	-4.61642	3.9e-06	9.85e-05	FDR<0.05
								TraesCS4A02G487000	32.4539	6.13792	0.97018	5.29585	1.18e-07	1.79e-05	FDR<0.05	TraesCS1A02G212400	858.668	-3.39021	0.579043	-4.12787	3.66e-05	0.000707081	FDR<0.05
								TraesCS4B02G376900	12.6724	6.14275	1.2479	4.12111	3.77e-05	0.00279721	FDR<0.05	TraesCS4D02G322600	101.203	-3.38887	0.377282	-6.33181	2.42e-10	1.66e-08	FDR<0.05
								TraesCS2D02G330300	3.03148	6.14662	1.57666	3.26425	0.00109754	0.0488035	FDR<0.05	TraesCS1D02G040000	224.207	-3.38722	0.645165	-3.70017	0.000215455	0.00329734	FDR<0.05
								TraesCS6A02G043900	33.2653	6.15804	0.939931	5.48768	4.07e-08	6.93e-06	FDR<0.05	TraesCS7A02G219700	6192	-3.38694	0.483418	-4.93764	7.91e-07	2.41e-05	FDR<0.05
								TraesCS7D02G265300	57.137	6.15951	0.80496	6.40965	1.46e-10	4.62e-08	FDR<0.05	TraesCS3A02G083300	73.2997	-3.38569	0.552597	-4.31722	1.58e-05	0.00033476	FDR<0.05
								TraesCS4B02G376800	13.8327	6.16362	1.08895	4.74185	2.12e-06	0.000226397	FDR<0.05	TraesCS5B02G393800	85.6699	-3.38542	0.658443	-3.62282	0.000291404	0.00427204	FDR<0.05
								TraesCS5D02G560200	175.052	6.16866	1.0226	5.05444	4.32e-07	5.62e-05	FDR<0.05	TraesCS3B02G024000	186.062	-3.38542	0.587698	-4.05891	4.93e-05	0.000919789	FDR<0.05
								TraesCS5D02G173900	200.367	6.18131	1.35324	3.82883	0.000128756	0.00796949	FDR<0.05	TraesCS4A02G258600	841.394	-3.38495	0.609024	-3.91602	9e-05	0.00155037	FDR<0.05
								TraesCS6A02G301300	63.4449	6.18377	0.795785	6.51404	7.32e-11	2.56e-08	FDR<0.05	TraesCS1B02G383800	40.8146	-3.38323	0.68814	-3.4633	0.000533593	0.00718996	FDR<0.05
								TraesCS4A02G488900	7.18168	6.18414	1.32106	3.92423	8.7e-05	0.00571738	FDR<0.05	TraesCS2D02G351200	33.4116	-3.38184	0.754229	-3.15798	0.00158868	0.0184001	FDR<0.05
								TraesCSU02G253900	687.724	6.18553	0.974341	5.32209	1.03e-07	1.58e-05	FDR<0.05	TraesCS2A02G076100	43.3673	-3.37676	0.721788	-3.29288	0.000991651	0.0122863	FDR<0.05
								TraesCS3B02G446400	323.71	6.19876	1.03031	5.04582	4.52e-07	5.83e-05	FDR<0.05	TraesCS7A02G187800	202.985	-3.37639	0.464461	-5.11645	3.11e-07	1.05e-05	FDR<0.05
								TraesCS3B02G022200	6.80626	6.20305	1.58449	3.28375	0.00102437	0.0460016	FDR<0.05	TraesCS1A02G040200	294.547	-3.37578	0.507629	-4.68014	2.87e-06	7.49e-05	FDR<0.05
								TraesCS3D02G048400	14.8571	6.20863	1.151	4.5253	6.03e-06	0.00055899	FDR<0.05	TraesCS3B02G026700	37.5091	-3.3752	0.744943	-3.18843	0.00143045	0.0168365	FDR<0.05
								TraesCS3B02G554000	5.43347	6.21125	1.34232	3.88227	0.000103484	0.00663177	FDR<0.05	TraesCS5B02G415800	17.8096	-3.37507	0.838338	-2.83307	0.00461032	0.0452602	FDR<0.05
								TraesCS7B02G004500	6.61485	6.21935	1.37689	3.79068	0.000150237	0.00911227	FDR<0.05	TraesCS2D02G358200	630.283	-3.375	0.416777	-5.69849	1.21e-08	5.59e-07	FDR<0.05
								TraesCS7D02G068500	13.8259	6.21997	1.26326	4.13213	3.59e-05	0.00268557	FDR<0.05	TraesCS5D02G453300	26.6485	-3.37307	0.667217	-3.55668	0.000375575	0.00532193	FDR<0.05
								TraesCSU02G151900	383.634	6.22122	0.737673	7.07796	1.46e-12	7.39e-10	FDR<0.05	TraesCS7A02G054100	97.0804	-3.37263	0.744974	-3.18485	0.00144828	0.0170049	FDR<0.05
								TraesCS3A02G477300	19.945	6.22162	0.993224	5.25725	1.46e-07	2.16e-05	FDR<0.05	TraesCS3A02G114100	20.3549	-3.37246	0.816492	-2.90568	0.00366461	0.0372944	FDR<0.05
								TraesCS3A02G412400	200.082	6.22781	1.00518	5.20085	1.98e-07	2.84e-05	FDR<0.05	TraesCS1D02G404600	1896.92	-3.37227	0.353887	-6.70346	2.04e-11	1.78e-09	FDR<0.05
								TraesCS3D02G407100	92.7722	6.2292	1.08082	4.8382	1.31e-06	0.000146953	FDR<0.05	TraesCS6B02G275800	848.924	-3.37172	0.510508	-4.6458	3.39e-06	8.69e-05	FDR<0.05
								TraesCS7A02G520000	39.2126	6.23985	1.10331	4.74921	2.04e-06	0.000219603	FDR<0.05	TraesCS5B02G189200	47.3037	-3.36969	0.682256	-3.47331	0.000514074	0.00696303	FDR<0.05
								TraesCS5B02G526200	7.39573	6.25145	1.3497	3.89083	9.99e-05	0.00645935	FDR<0.05	TraesCS5B02G220000	153.36	-3.36893	0.516461	-4.58686	4.5e-06	0.00011127	FDR<0.05
								TraesCS2D02G491100	367.258	6.25203	0.77903	6.74175	1.56e-11	6.33e-09	FDR<0.05	TraesCS4B02G021500	74.2614	-3.36867	0.5045	-4.69509	2.66e-06	7.03e-05	FDR<0.05
								TraesCS3A02G517100	1088.29	6.25907	0.992417	5.29925	1.16e-07	1.76e-05	FDR<0.05	TraesCS4B02G109900	50.037	-3.36677	0.758734	-3.11937	0.00181236	0.0205782	FDR<0.05
								TraesCS2B02G279200	23.593	6.27002	1.15327	4.56963	4.89e-06	0.000469664	FDR<0.05	TraesCS4A02G043100	13.7304	-3.36641	0.692514	-3.41713	0.00063284	0.00829916	FDR<0.05
								TraesCS1D02G392500	335.113	6.27424	0.818713	6.4421	1.18e-10	3.83e-08	FDR<0.05	TraesCS2B02G016700	591.489	-3.36629	0.539035	-4.38986	1.13e-05	0.00024897	FDR<0.05
								TraesCS2D02G013300	160.112	6.276	0.718978	7.33819	2.17e-13	1.29e-10	FDR<0.05	TraesCS4A02G110000	978.643	-3.3658	0.442594	-5.34531	9.03e-08	3.45e-06	FDR<0.05
								TraesCS4A02G297000	10.119	6.28154	1.54692	3.41423	0.000639629	0.0310934	FDR<0.05	TraesCS6D02G172400	119.449	-3.363	0.610769	-3.86889	0.000109333	0.00183607	FDR<0.05
								TraesCS2D02G349000	28.037	6.30214	1.33257	3.97887	6.92e-05	0.00469041	FDR<0.05	TraesCS5D02G112500	632.348	-3.36217	0.598935	-3.94395	8.01e-05	0.00140386	FDR<0.05
								TraesCS2A02G350800	392.866	6.30862	0.717942	7.39422	1.42e-13	8.89e-11	FDR<0.05	TraesCS7D02G549100	31.3997	-3.36124	0.795134	-2.96961	0.00298181	0.0314176	FDR<0.05
								TraesCS7A02G085700	30.5331	6.31536	1.02462	5.18762	2.13e-07	3.01e-05	FDR<0.05	TraesCS3A02G389000	23.4012	-3.3594	0.656396	-3.59447	0.000325054	0.0046932	FDR<0.05
								TraesCS3B02G522000	643.366	6.34628	0.731834	7.30531	2.77e-13	1.59e-10	FDR<0.05	TraesCS7D02G300000	190	-3.35379	0.460985	-5.106	3.29e-07	1.11e-05	FDR<0.05
								TraesCS7A02G307900	23.8684	6.34729	0.988395	5.41008	6.3e-08	1.03e-05	FDR<0.05	TraesCS3B02G381300	65.6389	-3.35339	0.504174	-4.66782	3.04e-06	7.89e-05	FDR<0.05
								TraesCS7D02G113800	512.982	6.35253	0.730178	7.33044	2.29e-13	1.35e-10	FDR<0.05	TraesCS4A02G351500	16.6018	-3.35273	0.803606	-2.92771	0.00341465	0.0352305	FDR<0.05
								TraesCS1A02G402600	4.39566	6.36064	1.43046	3.74751	0.000178602	0.0104903	FDR<0.05	TraesCS4B02G264500	150.566	-3.35238	0.742554	-3.16796	0.00153513	0.0178712	FDR<0.05
								TraesCS6A02G080500	8.13513	6.36812	1.15736	4.63824	3.51e-06	0.000350811	FDR<0.05	TraesCS2B02G049100	222.554	-3.35093	0.571604	-4.11287	3.91e-05	0.000750475	FDR<0.05
								TraesCS5A02G434300	24.1172	6.36957	1.17397	4.57386	4.79e-06	0.000462306	FDR<0.05	TraesCS4B02G091500	401.786	-3.35022	0.335099	-7.01351	2.32e-12	2.5e-10	FDR<0.05
								TraesCS3D02G353700	30.4904	6.37574	0.99545	5.40031	6.65e-08	1.08e-05	FDR<0.05	TraesCS6D02G354800	717.233	-3.34781	0.468838	-5.00773	5.51e-07	1.75e-05	FDR<0.05
								TraesCS6B02G420600	283.364	6.37605	1.15897	4.63866	3.51e-06	0.000350579	FDR<0.05	TraesCS7A02G068200	44.2414	-3.34681	0.629442	-3.7284	0.000192698	0.00298818	FDR<0.05
								TraesCS5B02G045100	389.423	6.37761	1.08074	4.97588	6.5e-07	7.96e-05	FDR<0.05	TraesCS4A02G104500	187.229	-3.34322	0.417943	-5.60656	2.06e-08	9.13e-07	FDR<0.05
								TraesCS2D02G400000	72.2454	6.38349	1.01445	5.3068	1.12e-07	1.7e-05	FDR<0.05	TraesCS2A02G187100	799.41	-3.34274	0.31297	-7.48549	7.13e-14	1.07e-11	FDR<0.05
								TraesCS6A02G150000	67.529	6.38779	0.814954	6.61116	3.81e-11	1.45e-08	FDR<0.05	TraesCS5A02G226800	481.568	-3.34227	0.464334	-5.04435	4.55e-07	1.48e-05	FDR<0.05
								TraesCS7D02G339700	171.404	6.38865	0.832137	6.47567	9.44e-11	3.2e-08	FDR<0.05	TraesCS5B02G028800	88.2241	-3.33972	0.497941	-4.69878	2.62e-06	6.92e-05	FDR<0.05
								TraesCS1D02G087700	7.91858	6.39374	1.2079	4.46537	7.99e-06	0.000718772	FDR<0.05	TraesCS6D02G314600	20.7429	-3.33916	0.817008	-2.86308	0.00419541	0.0417181	FDR<0.05
								TraesCS2B02G105900	76.7856	6.39848	1.26677	4.26162	2.03e-05	0.00162899	FDR<0.05	TraesCS3B02G302500	319.073	-3.33871	0.465794	-5.02092	5.14e-07	1.65e-05	FDR<0.05
								TraesCS3B02G565500	22.1563	6.40561	0.941107	5.74389	9.25e-09	1.89e-06	FDR<0.05	TraesCS3A02G274200	1110.62	-3.33668	0.424215	-5.50825	3.62e-08	1.51e-06	FDR<0.05
								TraesCS1A02G383400	8.22206	6.41019	1.18673	4.55889	5.14e-06	0.00049107	FDR<0.05	TraesCS7D02G207500	113.521	-3.33591	0.341196	-6.84625	7.58e-12	7.24e-10	FDR<0.05
								TraesCS2A02G020800	6.8172	6.41333	1.35117	4.00639	6.17e-05	0.00425579	FDR<0.05	TraesCS5D02G107900	1257.25	-3.33393	0.429506	-5.434	5.51e-08	2.2e-06	FDR<0.05
								TraesCS3D02G350300	4.25593	6.41755	1.50592	3.5975	0.000321293	0.0175356	FDR<0.05	TraesCS3B02G158800	93.7227	-3.33289	0.486167	-4.79853	1.6e-06	4.47e-05	FDR<0.05
								TraesCS2A02G345900	12.2736	6.41963	1.10921	4.88601	1.03e-06	0.000119523	FDR<0.05	TraesCS4A02G125300	95.3581	-3.33209	0.790597	-2.94979	0.00317991	0.0331482	FDR<0.05
								TraesCS3A02G441400	99.3379	6.42416	0.860867	6.30081	2.96e-10	8.58e-08	FDR<0.05	TraesCS2B02G456900	2585.71	-3.33163	0.358421	-6.5053	7.75e-11	5.96e-09	FDR<0.05
								TraesCS5D02G219600	17.6978	6.43359	0.842127	6.45223	1.1e-10	3.63e-08	FDR<0.05	TraesCS3A02G361000	21.5164	-3.33098	0.753293	-3.09439	0.00197219	0.0220866	FDR<0.05
[truncated: 6,337 more rows]

## Sheet: Table S4
Table S4. Expression of genes relating to the biological process GO term "response to biotic stimulus", upregulated in response to both G. hyphopodioides (Gh) and G. tritici (Gt) at 5 dpi.
[truncated: 44 more rows]

[truncated: 7 more sheets: Table S5 A,B, Table S6 A,B, Table S7, Table S8, Table S9, Table S10, Table S11]
